# Supplementary material for: Genome-wide analysis and expression profiling of zinc finger homeodomain (ZHD) family genes reveal likely roles in organ development and stress responses in tomato
Source: BMC Genomics. 2017 Sep 6;18:695. doi: 10.1186/s12864-017-4082-y (PMC5585987; doi:10.1186/s12864-017-4082-y)
Supplement: Supplementary file 2 — Table S1. List of primers used for qRT-PCR analysis and their sequence, product size, primer length, primer-designing site, GC%, and melting temperature. Table S2. Pairwise identities and divergence between paralogous pairs of ZHD genes from tomato, and details about the segmental duplication of these genes. Table S3. Putative cis-elements >5 bp identified in 22 SlZHD genes from Solanum lycopersicum using the PlantCARE database (XLSX 43 kb) [file 12864_2017_4082_MOESM2_ESM.xlsx]

## Sheet: S1
Supplementary Table 1:List of primers used for qRT-PCR analysis and their sequence, product size, primer length, primer designing site, GC % and temperature
Gene Id		Primer(OligodT)
	Product size(bp)									Primer designed from
		Forward Primer	Length	GC content (%)	TM(C)	Reverse Primer	Length	GC content (%)	TM(C)	CDS
SlZHD1	179	GCCGGAAGTATCTTCAAACA	20	45	56.4	CATCCCATGACTTTTTGCTC	20	45	56.4	CDS
SlZHD2	154	TCCCTTTTGGTCTCCACATA	20	45	56.4	ATTGGTATTGTTGGGTGGTG	20	45	56.4	CDS
SlZHD6	194	TGCGGCTAGATCTAATGGTT	20	45	56.4	AACAAGTACCGTGGCTAGGA	20	50	58.4	CDS
SlZHD7	119	CCCAGAAGCTGAAATTGAAA	20	40	54.3	CAACAGGGTGATGATGATTG	20	45	56.4	CDS
SlZHD8	106	CGGAAAAATCATCATCATCC	20	40	54.3	GCAAAAATTCTCCACATCCA	20	40	54.3	CDS
SlZHD10	188	ATCCAGATCCAGTTCGACAA	20	45	56.4	ATCACAAGCTGCACATTTCA	20	40	54.3	CDS
SlZHD11	143	GGTGGATACGTTATCGATGG	20	50	58.4	GCGGAAGTACATTCAGAAGC	20	50	58.4	CDS
SlZHD12	100	GTGAGGAAGGAACTCCTGGT	20	55	60.5	GAGCAATTTGAGGCAACTTC	20	45	56.4	CDS
SlZHD13	198	TACGGGAGATCAGAAGGAGA	20	50	58.4	GATGCATTATTGCCAGTAACAG	22	40.91	58.4	CDS
SlZHD14	167	GTGGATCATCGACGATTAGG	20	50	58.4	GTGAAAATTCCGGTGACATC	20	45	56.4	CDS
SlZHD15	102	ACGACTCACTCGACAACTCC	20	55	60.5	GCTTGTTGTTTGTCCAGAGC	20	50	58.4	CDS
SlZHD16	153	CGGGGAACAATAGTGGAAGA	20	50	58.4	TTACACGCCGCACATTTAAG	20	45	56.4	CDS
SlZHD17	146	GGTTTTTAAGGTTTGGATGC	20	40	54.3	GCATAAACCAAATCCCAAGA	20	40	54.3	CDS
SlZHD18	138	GAAGTCGATACCCCACCTTT	20	50	58.4	GCCTATACTCGCTGCATGAT	20	50	58.4	CDS
SlZHD19	122	TTGTGAAGAGGGGTGATGAT	20	45	56.4	GCGAGATCGAAGTATTGGAG	20	50	58.4	CDS
SlZHD20	143	TGAAGAAGGGTTATGGTGGA	20	45	56.4	TGGATGAACGTGTAGGTGAA	20	45	56.4	CDS
SlZHD21	179	CGGCGGAGATCTCTAGTGT	19	57.89	59.5	TGTCCTTGTGTTCTTGGCTA	20	45	56.4	CDS
SlZHD22	165	TGGTGGCGGTATGTAAACTT	20	45	56.4	CCTCTTCAGCAGTGAAATCAA	21	42.86	57.4	CDS
SlZHD3-1	100	TTGTTTCGTCTTGCCATACA	20	40	54.3	GAGCCATGAAAGGATGAAAA	20	40	54.3	CDS
SlZHD3-2	113	CAGTCATTGTTTCGTCTTGC	20	45	56.4	TAACTCGAGCCATGAAAGGA	20	45	56.4	CDS
SlZHD3-3	179	ATGGCAAGCAACTCAAGCTC	20	50	58.4	CTAAAACATCCACAATTAG	21	3.58	48.7	CDS
SlZHD4-1	175	ATATGGTATATGCTTGAAAA	20	35	48.3	TGGAGGACGAAACAATGACT	20	45	56.4	CDS
SlZHD4-2	106	TGTTTCAGGGGTTTTCATCG	20	45	56.4	TGTGTCCACCACCATGTGTA	20	50	58.4	CDS
SlZHD4-3	106	GTGTTTCAGGGGTTTTCATC	20	45	56.4	GTGTCCACCACCATGTGTAA	20	50	58.4	CDS
SlZHD5-1	110	TGGACAAAGAGCAATGAACA	20	40	54.3	TGGACAAAGAGCAATGAACA	20	55	60.5	CDS
SlZHD5-2	186	TTGAAACGCTTGAATCCTTC	20	40	54.3	CGCCCTAGATTTCACTGTGT	20	50	58.4	CDS
SlZHD5-3	226	TGGACAAAGAGCAATGAACA	20	40	54.3	CGCCCTAGATTTCACTGTGT	20	50	58.4	CDS
SlZHD9-1	150	GAAAGCTCAACGAACTCAGC	20	50	58.4	AATGAATGCGCTGCTTGTA	20	42.11	53	CDS
SlZHD9-2	196	GAAAGCTCAACGAACTCAGC	20	50	58.4	CCACCTCTCTTCTGTGGAAA	20	50	58.4	CDS
SlZHD9-3	196	GAAAGCTCAACGAACTCAGC		50	58.4	CCACCTCTCTTCTGTGGAAA	20	50	58.4	CDS

## Sheet: S2
Supplementary Table 2: Pairwise identities and divergence between paralogous pairs of ZHD genes from tomato and details about the sugmental duplication (marked as red colour) of those genes
No.	Paralogous pairs	Score	Identities (%)	Quary cover (%)	Gaps	e-value	Ka	Ks	Ka/Ks	Dulication date(MY)	Dulication type
1	SlZHD9-SlZHD12	120	58/85(68%)	0.83	2/85(2%)	2e-40	0.071	2.12491	0.0334132
2	SlZHD15-SlZHD16	187	44/71(62%)	0.48	0/71(0%)	1e-32	0.141596	2.93313	0.0482745
3	SlZHD7-SlZHD8	357	206/277(74%)	0.92	22/277(7%)	2e-127	0.0469361	0.619667	0.0757442
5	SlZHD3-SlZHD4	147	79/93(85%)	0.8	0/93(0%)	9e-51	0.0224316	0.139939	0.160295	4.66	Segmental
6	SlZHD19-SlZHD20	204	100/118(85%)	0.99	0/118(0%)	3e-75	0.0465265	0.128888	0.360985	4.3	Segmental
7	SlZHD4-SlZHD19	140	63/78(81%)	0.82	0/78(0%)	3e-48	0.0458158	0.304099	0.150661	10.13	Segmental
8	SlZHD5-SlZHD6	144	70/84(83%)	0.98	1/84(1%)	1e-48	0.0467532	0.174062	0.2686	5.8	Segmental

## Sheet: S3
Supplementary Table 3: Putative cis-elements of more than 5 bp identified in 22 SlZHD genes from Solanum lycopersicum using PlantCARE database
Gene name	Cis element	Related organism	Genome Co-ordination				Sequence	Function
			Chromosome(Start-end)	Position	Strand	Matrix score
SlZHD1			Chrom 01 (16339565-16341565)
	ARE	Zea mays		653	+	6	TGGTTT	cis-acting regulatory element essential for the anaerobic induction
	Box-W1	Petroselinum crispum		1105	+	6	TTGACC	fungal elicitor responsive element
	CGTCA-motif	Hordeum vulgare		1365	+	6	CGTCA	cis-acting regulatory element involved in the MeJA-responsiveness
	ERE	Dianthus caryophyllus		542	+	8	ATTTCAAA	ethylene-responsive element
	ERE	Dianthus caryophyllus		822	-	8	ATTTCAAA	ethylene-responsive element
	GARE-motif	Brassica oleracea		955	+	7	AAACAGA	gibberellin-responsive element
	GCN4_motif	Oryza sativa		504	-	7	TGAGTCA	cis-regulatory element involved in endosperm expression
	GCN4_motif	Oryza sativa		1079	-	7	TGTGTCA	cis-regulatory element involved in endosperm expression
	HSE	Brassica oleracea		808	-	9	AAAAAATTTC	cis-acting element involved in heat stress responsiveness
	HSE	Brassica oleracea		1420	+	9	AAAAAATTTC	cis-acting element involved in heat stress responsiveness
	LTR	Hordeum vulgare		951	+	6	CCGAAA	cis-acting element involved in low-temperature responsiveness
	MBS	Arabidopsis thaliana		1315	+	6	TAACTG	MYB binding site involved in drought-inducibility
	Skn-1_motif	Oryza sativa		592	-	5	GTCAT	cis-acting regulatory element required for endosperm expression
	TATC-box	Oryza sativa		679	+	7	TATCCCA	cis-acting element involved in gibberellin-responsiveness
	TC-rich repeats	Nicotiana tabacum		787	-	9	ATTTTCTCCA	cis-acting element involved in defense and stress responsiveness
	TGA-element	Brassica oleracea		648	-	6	AACGAC	auxin-responsive element
	TGACG-motif	Hordeum vulgare		1365	-	5	TGACG	cis-acting regulatory element involved in the MeJA-responsiveness
SlZHD2			Chrom 01 (83398740-83400741)
	5UTR Py-rich stretch	Lycopersicon esculentum		734	+	9	TTTCTTCTCT	cis-acting element conferring high transcription levels
	ABRE	Hordeum vulgare		462	-	9	GCAACGTGTC	cis-acting element involved in the abscisic acid responsiveness
	ARE	Zea mays		893	-	6	TGGTTT	cis-acting regulatory element essential for the anaerobic induction
	Box-W1	Petroselinum crispum		1139	+	6	TTGACC	fungal elicitor responsive element
	CAT-box	Arabidopsis thaliana		1359	+	6	GCCACT	cis-acting regulatory element related to meristem expression
	ERE	Dianthus caryophyllus		1070	-	8	ATTTCAAA	ethylene-responsive element
	GCN4_motif	Oryza sativa		461	-	7	TGTGTCA	cis-regulatory element involved in endosperm expression
	HSE	Brassica oleracea		1476	+	9	AAAAAATTTC	cis-acting element involved in heat stress responsiveness
	HSE	Brassica oleracea		1477	+	9	AAAAAATTTC	cis-acting element involved in heat stress responsiveness
	MBSI	Petunia hybrida		754	+	10.5	aaaAaaC(G/C)GTTA	MYB binding site involved in flavonoid biosynthetic genes regulation
	P-box	Oryza sativa		1453	+	7	CCTTTTG	gibberellin-responsive element
	Skn-1_motif	Oryza sativa		142	+	5	GTCAT	cis-acting regulatory element required for endosperm expression
	TC-rich repeats	Nicotiana tabacum		561	+	9	ATTTTCTCCA	cis-acting element involved in defense and stress responsiveness
	TC-rich repeats	Nicotiana tabacum		1481	+	9	ATTTTCTCCA	cis-acting element involved in defense and stress responsiveness
	TC-rich repeats	Nicotiana tabacum		1296	-	9	ATTTTCTCCA	cis-acting element involved in defense and stress responsiveness
	TCA-element	Brassica oleracea		443	-	9	GAGAAGAATA	cis-acting element involved in salicylic acid responsiveness
	TCA-element	Brassica oleracea		559	-	9	GAGAAGAATA	cis-acting element involved in salicylic acid responsiveness
SlZHD3			Chrom 01 (84104549-84106648)
	circadian	Lycopersicon esculentum		10245	-	6	CAANNNNATC	cis-acting regulatory element involved in circadian control
	as-2-box	Nicotiana tabacum		160	+	9	GATAatGATG	involved in shoot-specific expression and light responsiveness
	WUN-motif	Brassica oleracea		490	+	9	TCATTACGAA	wound-responsive element
	TCA-element	Brassica oleracea		54	-	9	GAGAAGAATA	cis-acting element involved in salicylic acid responsiveness
	TCA-element	Brassica oleracea		96	+	9	GAGAAGAATA	cis-acting element involved in salicylic acid responsiveness
	TC-rich repeats	Nicotiana tabacum		928	-	9	ATTTTCTCCA	cis-acting element involved in defense and stress responsiveness
	Skn-1_motif	Oryza sativa		511	-	5	GTCAT	cis-acting regulatory element required for endosperm expression
	MBSII	Petunia hybrida		576	-	11	AAAAGTTAGTTA	MYB binding site involved in flavonoid biosynthetic genes regulation
	GCN4_motif	Oryza sativa		512	-	7	TGTGTCA	cis-regulatory element involved in endosperm expression
	ERE	Dianthus caryophyllus		422	+	8	ATTTCAAA	ethylene-responsive element
	CAT-box	Arabidopsis thaliana		125	+	6	GCCACT	cis-acting regulatory element related to meristem expression
	Box-W1	Petroselinum crispum		460	+	6	TTGACC	fungal elicitor responsive element
	ARE	Zea mays		484	-	6	TGGTTT	cis-acting regulatory element essential for the anaerobic induction
SlZHD4			Chrom 01 (84109191-84111190)
	ARE	Zea mays		558	-	6	TGGTTT	cis-acting regulatory element essential for the anaerobic induction
	Box-W1	Petroselinum crispum		534	+	6	TTGACC	fungal elicitor responsive element
	CGTCA-motif	Hordeum vulgare		621	+	5	CGTCA	cis-acting regulatory element involved in the MeJA-responsiveness
	CGTCA-motif	Hordeum vulgare		1165	+	5	CGTCA	cis-acting regulatory element involved in the MeJA-responsiveness
	DRE	Arabidopsis thaliana		300	-	9	TACCGACAT	cis-acting element involved in dehydration, low-temp, salt stresses
	ERE	Dianthus caryophyllus		495	+	8	ATTTCAAA	ethylene-responsive element
	MBSII	Petunia hybrida		650	-	11	AAAAGTTAGTTA	MYB binding site involved in flavonoid biosynthetic genes regulation
	Skn-1_motif	Oryza sativa		445	-	5	GTCAT	cis-acting regulatory element required for endosperm expression
	TC-rich repeats	Nicotiana tabacum		106	+	9	ATTTTCTCCA	cis-acting element involved in defense and stress responsiveness
	TCA-element	Brassica oleracea		126	-	9	GAGAAGAATA	cis-acting element involved in salicylic acid responsiveness
	TCA-element	Brassica oleracea		561	+		CCATCTTTTT	cis-acting element involved in salicylic acid responsiveness
	TGACG-motif	Hordeum vulgare		621	-	5	TGACG	cis-acting regulatory element involved in the MeJA-responsiveness
	WUN-motif	Brassica oleracea		894	-	9	TCATTACGAA	wound-responsive element
	circadian	Lycopersicon esculentum		1112	-	9	CAANNNNATC	cis-acting regulatory element involved in circadian control
SlZHD5			Chrom 01 (84114497-84116497)
	ARE	Zea mays		32	-	6	TGGTTT	cis-acting regulatory element essential for the anaerobic induction
	CGTCA-motif	Hordeum vulgare		739	-	5	CGTCA	cis-acting regulatory element involved in the MeJA-responsiveness
	CGTCA-motif	Hordeum vulgare		1325	-	5	CGTCA	cis-acting regulatory element involved in the MeJA-responsiveness
	CGTCA-motif	Hordeum vulgare		1025	+	5	CGTCA	cis-acting regulatory element involved in the MeJA-responsiveness
	G-box	Zea mays		955	+	6	CACGAC	cis-acting regulatory element involved in light responsiveness
	HSE	Brassica oleracea		58	+	9	AAAAAATTTC	cis-acting element involved in heat stress responsiveness
	HSE	Brassica oleracea		450	+	9	AAAAAATTTC	cis-acting element involved in heat stress responsiveness
	HSE	Brassica oleracea		345	+	9	AAAAAATTTC	cis-acting element involved in heat stress responsiveness
	HSE	Brassica oleracea		588	-	9	AAAAAATTTC	cis-acting element involved in heat stress responsiveness
	MBS	Arabidopsis thaliana		197	-	6	CAACTG	MYB binding site involved in drought-inducibility
	P-box	Oryza sativa		1110	+	10	GCCTTTTGAGT	gibberellin-responsive element
	P-box	Oryza sativa		1111	+	7	CCTTTTG	gibberellin-responsive element
	Skn-1_motif	Oryza sativa		216	-	5	GTCAT	cis-acting regulatory element required for endosperm expression
	TC-rich repeats	Nicotiana tabacum		1151	+	9	ATTTTCTCCA	cis-acting element involved in defense and stress responsiveness
	TCA-element	Brassica oleracea		1063	+	9	CCATCTTTTT	cis-acting element involved in salicylic acid responsiveness
	TGACG-motif	Hordeum vulgare		739	+	5	TGACG	cis-acting regulatory element involved in the MeJA-responsiveness
	TGACG-motif	Hordeum vulgare		1325	+	5	TGACG	cis-acting regulatory element involved in the MeJA-responsiveness
	TGACG-motif	Hordeum vulgare		1025	-	5	TGACG	cis-acting regulatory element involved in the MeJA-responsiveness
	WUN-motif	Brassica oleracea		652	-	9	TCATTACGAA	wound-responsive element
	circadian	Lycopersicon esculentum		461	+	6	CAANNNNATC	cis-acting regulatory element involved in circadian control
SlZHD6			Chrom 01 (84121381-84123380)
	CCGTCC-box	Arabidopsis thaliana		1180	-	6	CCGTCC	cis-acting regulatory element related to meristem specific activation
	GCN4_motif	Oryza sativa		422	+	7	TGTGTCA	cis-regulatory element involved in endosperm expression
	GCN4_motif	Oryza sativa		924	+	7	TGTGTCA	cis-regulatory element involved in endosperm expression
	HSE	Brassica oleracea		115	+	9	AAAAAATTTC	cis-acting element involved in heat stress responsiveness
	HSE	Brassica oleracea		620	-	9	AAAAAATTTC	cis-acting element involved in heat stress responsiveness
	HSE	Brassica oleracea		404	-	9	AAAAAATTTC	cis-acting element involved in heat stress responsiveness
	HSE	Brassica oleracea		791	-	9	AAAAAATTTC	cis-acting element involved in heat stress responsiveness
	HSE	Brassica oleracea		345	-	9	AAAAAATTTC	cis-acting element involved in heat stress responsiveness
	HSE	Brassica oleracea		736	+	9	AAAAAATTTC	cis-acting element involved in heat stress responsiveness
	HSE	Brassica oleracea		467	+	9	AAAAAATTTC	cis-acting element involved in heat stress responsiveness
	MRE	Petroselinum crispum		657	-	7	AACCTAA	MYB binding site involved in light responsiveness
	O2-site	Zea mays		608	+	9	GATGATATGG	cis-acting regulatory element involved in zein metabolism regulation
	Skn-1_motif	Oryza sativa		192	+	5	GTCAT	cis-acting regulatory element required for endosperm expression
	TC-rich repeats	Nicotiana tabacum		724	+	9	ATTTTCTTCA	cis-acting element involved in defense and stress responsiveness
	TC-rich repeats	Nicotiana tabacum		777	-	9	GTTTTCTTAC	cis-acting element involved in defense and stress responsiveness
	circadian	Lycopersicon esculentum		498	-	9	CAANNNNATC	cis-acting regulatory element involved in circadian control
SlZHD7			Chrom 02(32072136-32072225)
	ABRE	Arabidopsis thaliana		987	-	6	TACGTG	cis-acting element involved in the abscisic acid responsiveness
	ARE	Zea mays		1275	-	6	TGGTTT	cis-acting regulatory element essential for the anaerobic induction
	Box-W1	Petroselinum crispum		586	-	6	TTGACC	fungal elicitor responsive element
	CCGTCC-box	Arabidopsis thaliana		850	+	6	CCGTCC	cis-acting regulatory element related to meristem specific activation
	MBS	Arabidopsis thaliana		367	-	6	TAACTG	MYB binding site involved in drought-inducibility
	MBS	Arabidopsis thaliana		676	+	6	CAACTG	MYB binding site involved in drought-inducibility
	MBS	Arabidopsis thaliana		475	+	6	TAACTG	MYB binding site involved in drought-inducibility
	MBSI	Petunia hybrida		1084	+	11	TTTTTACGGTTA	MYB binding site involved in flavonoid biosynthetic genes regulation
	MBSI	Petunia hybrida		1384	-	10.5	aaaAaaC(G/C)GTTA	MYB binding site involved in flavonoid biosynthetic genes regulation
	P-box	Oryza sativa		1327	+	7	CCTTTTG	gibberellin-responsive element
	Skn-1_motif	Oryza sativa		1230	+	5	GTCAT	cis-acting regulatory element required for endosperm expression
SlZHD8			Chrom 02 (32099468-32101468)
	ABRE	Arabidopsis thaliana		495	+	6	TACGTG	cis-acting element involved in the abscisic acid responsiveness
	ABRE	Arabidopsis thaliana		1088	+	7	ACGTGGC	cis-acting element involved in the abscisic acid responsiveness
	ABRE	Arabidopsis thaliana		1086	_	9	ACACGTGGC	cis-acting element involved in the abscisic acid responsiveness
	ABRE	Arabidopsis thaliana		1120	-	6	TACGTG	cis-acting element involved in the abscisic acid responsiveness
	ABRE	Arabidopsis thaliana		1066	-	6	CACGTG	cis-acting element involved in the abscisic acid responsiveness
	ABRE	Arabidopsis thaliana		1118	-	7	ACGTGGC	cis-acting element involved in the abscisic acid responsiveness
	ABRE	Arabidopsis thaliana		1087	-	6	CACGTG	cis-acting element involved in the abscisic acid responsiveness
	ABRE	Arabidopsis thaliana		739	-	6	TACGTG	cis-acting element involved in the abscisic acid responsiveness
	ABRE	Triticum aestivum		1085	+	9	GACACGTGGC	cis-acting element involved in the abscisic acid responsiveness
	ARE	Zea mays		373	-	6	TGGTTT	cis-acting regulatory element essential for the anaerobic induction
	CAT-box	Arabidopsis thaliana		390	+	6	GCCACT	cis-acting regulatory element related to meristem expression
	ERE	Dianthus caryophyllus		419	-	8	ATTTCAAA	ethylene-responsive element
	ERE	Dianthus caryophyllus		630	-	8	ATTTCAAA	ethylene-responsive element
	ERE	Dianthus caryophyllus		431	-	8	ATTTCAAA	ethylene-responsive element
	ERE	Dianthus caryophyllus		1493	-	8	ATTTCAAA	ethylene-responsive element
	HSE	Brassica oleracea		787	+	9	AAAAAATTTC	cis-acting element involved in heat stress responsiveness
	MBS	Arabidopsis thaliana		116	-	6	TAACTG	MYB binding site involved in drought-inducibility
	P-box	Oryza sativa		992	+	7	CCTTTTG	gibberellin-responsive element
	Skn-1_motif	Oryza sativa		693	-	5	GTCAT	cis-acting regulatory element required for endosperm expression
	TC-rich repeats	Nicotiana tabacum		1076	+	9	GTTTTCTTAC	cis-acting element involved in defense and stress responsiveness
	circadian	Lycopersicon esculentum		237	+	6	CAANNNNATC	cis-acting regulatory element involved in circadian control
SlZHD9			Chrom 0 2(32105617-32107617)
	ABRE	Arabidopsis thaliana		521	-	6	TACGTG	cis-acting element involved in the abscisic acid responsiveness
	ABRE	Triticum aestivum		700	+	9	TACGTG	cis-acting element involved in the abscisic acid responsiveness
	ARE	Zea mays		643	+	6	TGGTTT	cis-acting regulatory element essential for the anaerobic induction
	Box-W1	Petroselinum crispum		379	+	6	TTGACC	fungal elicitor responsive element
	ELI-box3	Brassica oleracea		640	-	9	AAACCAATT	elicitor-responsive element
	G-box	Zea mays		521	+	6	CACGTA	cis-acting regulatory element involved in light responsiveness
	HSE	Brassica oleracea		1252	+	9	AAAAAATTTC	cis-acting element involved in heat stress responsiveness
	HSE	Brassica oleracea		1264	+	9	AAAAAATTTC	cis-acting element involved in heat stress responsiveness
	LTR	Hordeum vulgare		1165	+	6	CCGAAA	cis-acting element involved in low-temperature responsiveness
	MBS	Arabidopsis thaliana		611	-	6	TAACTG	MYB binding site involved in drought-inducibility
	RY-element	Helianthus annuus		975	-	8	CATGCATG	cis-acting regulatory element involved in seed-specific regulation
	Skn-1_motif	Oryza sativa		319	+	5	GTCAT	cis-acting regulatory element required for endosperm expression
	TATC-box	Oryza sativa		1217	+	7	TATCCCA	cis-acting element involved in gibberellin-responsiveness
	TATC-box	Oryza sativa		1287	-	7	TATCCCA	cis-acting element involved in gibberellin-responsiveness
	TC-rich repeats	Nicotiana tabacum		160	+	9	ATTTTCTTCA	cis-acting element involved in defense and stress responsiveness
	TC-rich repeats	Nicotiana tabacum		1322	-	9	GTTTTCTTAC	cis-acting element involved in defense and stress responsiveness
	TCA-element	Brassica oleracea		399	-	9	CAGAAAAGGA	cis-acting element involved in salicylic acid responsiveness
	TCA-element	Brassica oleracea		1450	-	9	CAGAAAAGGA	cis-acting element involved in salicylic acid responsiveness
	TGA-element	Brassica oleracea		484	-	6	AACGAC	auxin-responsive element
SlZHD10			Chrom 02 (42720306-42722306)
	ARE	Zea mays		523	+	6	TGGTTT	cis-acting regulatory element essential for the anaerobic induction
	AuxRR-core	Nicotiana tabacum		120	+	7	GGTCCAT	cis-acting regulatory element involved in auxin responsiveness
	CGTCA-motif	Hordeum vulgare		1369	+	7	CGTCA	cis-acting regulatory element involved in the MeJA-responsiveness
	G-Box	Pisum sativum		61	-	6	CACGTT	cis-acting regulatory element involved in light responsiveness
	GCN4_motif	Oryza sativa		342	+	7	TGTGTCA	cis-regulatory element involved in endosperm expression
	MBS	Arabidopsis thaliana		486	+	6	TAACTG	MYB binding site involved in drought-inducibility
	Skn-1_motif	Oryza sativa		1370	+	5	GTCAT	cis-acting regulatory element required for endosperm expression
	TC-rich repeats	Nicotiana tabacum		54	-	9	GTTTTCTTAC	cis-acting element involved in defense and stress responsiveness
	TC-rich repeats	Nicotiana tabacum		1351	-	9	ATTTTCTCCA	cis-acting element involved in defense and stress responsiveness
	TCA-element	Brassica oleracea		575	+	9	GAGAAGAATA	cis-acting element involved in salicylic acid responsiveness
	TGA-element	Brassica oleracea		381	+	6	AACGAC	auxin-responsive element
	TGACG-motif	Hordeum vulgare		1369	-	5	TGACG	cis-acting regulatory element involved in the MeJA-responsiveness
	WUN-motif	Brassica oleracea		1446	+	9	AAATTTCCT	wound-responsive element
	as-2-box			458	+	9	Nicotiana tabacum	involved in shoot-specific expression and light responsiveness
SlZHD11			Chrom 02 (44781677-44783676)
	ABRE	Arabidopsis thaliana		232	+	6	TACGTG	cis-acting element involved in the abscisic acid responsiveness
	ARE	Zea mays		595	+	6	TGGTTT	cis-acting regulatory element essential for the anaerobic induction
	Box-W1	Petroselinum crispum		793	+	6	TTGACC	fungal elicitor responsive element
	CGTCA-motif	Hordeum vulgare		446	+	5	CGTCA	cis-acting regulatory element involved in the MeJA-responsiveness
	CGTCA-motif	Hordeum vulgare		1150	-	5	CGTCA	cis-acting regulatory element involved in the MeJA-responsiveness
	G-Box	Pisum sativum		232	+	6	CACGTT	cis-acting regulatory element involved in light responsiveness
	HSE	Brassica oleracea		242	-	9	AAAAAATTTC	cis-acting element involved in heat stress responsiveness
	MBSI	Petunia hybrida		1249	_	11	TTTTTACGGTTA	MYB binding site involved in flavonoid biosynthetic genes regulation
	P-box	Oryza sativa		881	-	7	CCTTTTG	gibberellin-responsive element
	P-box	Oryza sativa		1399	-	7	CCTTTTG	gibberellin-responsive element
	Skn-1_motif	Oryza sativa		390	+	5	GTCAT	cis-acting regulatory element required for endosperm expression
	TC-rich repeats	Nicotiana tabacum		678	-	9	ATTTTCTCCA	cis-acting element involved in defense and stress responsiveness
	TC-rich repeats	Nicotiana tabacum		1434	+	9	ATTTTCTCCA	cis-acting element involved in defense and stress responsiveness
	TCA-element	Brassica oleracea		1430	-	9	GAGAAGAATA	cis-acting element involved in salicylic acid responsiveness
	TGA-element	Brassica oleracea		180	-	6	AACGAC	auxin-responsive element
	TGACG-motif	Hordeum vulgare		466	-	5	TGACG	cis-acting regulatory element involved in the MeJA-responsiveness
	TGACG-motif	Hordeum vulgare		1150	+	5	TGACG	cis-acting regulatory element involved in the MeJA-responsiveness
	WUN-motif	Brassica oleracea		1212	+	9	AAATTTCCT	wound-responsive element
	circadian	Lycopersicon esculentum		919	+	6	CAANNNNATC	cis-acting regulatory element involved in circadian control
SlZHD12			Chrom 03 (28682336-28684335)
	ARE	Zea mays		280	+	6	TGGTTT	cis-acting regulatory element essential for the anaerobic induction
	ARE	Zea mays		1270	+		TGGTTT	cis-acting regulatory element essential for the anaerobic induction
	Box-W1	Petroselinum crispum		1394	+	6	TTGACC	fungal elicitor responsive element
	CGTCA-motif	Hordeum vulgare		866	+	5	CGTCA	cis-acting regulatory element involved in the MeJA-responsiveness
	CGTCA-motif	Hordeum vulgare		1490	+	5	CGTCA	cis-acting regulatory element involved in the MeJA-responsiveness
	ELI-box3	Brassica oleracea		1267	-	9	AAACCAATT	elicitor-responsive element
	GARE-motif	Brassica oleracea		1482	-	7	TCTGTTG	gibberellin-responsive element
	HSE	Brassica oleracea		65	+	9	AAAAAATTTC	cis-acting element involved in heat stress responsiveness
	HSE	Brassica oleracea		810	-	9	AAAAAATTTC	cis-acting element involved in heat stress responsiveness
	MBS	Arabidopsis thaliana		1198	-	6	TAACTG	MYB binding site involved in drought-inducibility
	O2-site	Zea mays		80	-	9	GATGATGTGG	cis-acting regulatory element involved in zein metabolism regulation
	SARE	Nicotiana tabacum		1021	-	11	TTCGACCTCCTT	cis-acting element involved in salicylic acid responsiveness
	Skn-1_motif	Oryza sativa		754	-	5	GTCAT	cis-acting regulatory element required for endosperm expression
	TATC-box	Oryza sativa		697	-	7	TATCCCA	cis-acting element involved in gibberellin-responsiveness
	TC-rich repeats	Nicotiana tabacum		854	-	9	ATTTTCTCCA	cis-acting element involved in defense and stress responsiveness
	TC-rich repeats	Nicotiana tabacum		1170	-	9	ATTTTCTCCA	cis-acting element involved in defense and stress responsiveness
	TC-rich repeats	Nicotiana tabacum		937	+		ATTTTCTCCA	cis-acting element involved in defense and stress responsiveness
	TGACG-motif	Hordeum vulgare		866	-	5	TGACG	cis-acting regulatory element involved in the MeJA-responsiveness
	TGACG-motif	Hordeum vulgare		1490	+	5	TGACG	cis-acting regulatory element involved in the MeJA-responsiveness
	circadian	Lycopersicon esculentum		700	-	6	CAANNNNATC	cis-acting regulatory element involved in circadian control
SlZHD13			Chrom 03 (53853454-53855453)
	ARE	Zea mays		1021	-	6	TGGTTT	cis-acting regulatory element essential for the anaerobic induction
	Box-W1	Petroselinum crispum		335	+	6	TTGACC	fungal elicitor responsive element
	G-Box	Pisum sativum		169	-	6	CACGTT	cis-acting regulatory element involved in light responsiveness
	LTR	Hordeum vulgare		824	-	6	CCGAAA	cis-acting element involved in low-temperature responsiveness
	MRE	Petroselinum crispum		876	-	7	AACCTAA	MYB binding site involved in light responsiveness
	Skn-1_motif	Oryza sativa		1355	-	5	GTCAT	cis-acting regulatory element required for endosperm expression
	TC-rich repeats	Nicotiana tabacum		72	+	9	ATTTTCTCCA	cis-acting element involved in defense and stress responsiveness
	TGA-element	Brassica oleracea		872	-	6	AACGAC	auxin-responsive element
SlZHD14			Chrom 03 (59638761-59640759)
	AACA_motif	Oryza sativa		885	+	13	CAACAAACTATATC	involved in endosperm-specific negative expression
	ABRE	Arabidopsis thaliana		627	+	6	TACGTG	cis-acting element involved in the abscisic acid responsiveness
	ARE	Zea mays		254	+	6	TGGTTT	cis-acting regulatory element essential for the anaerobic induction
	Box-W1	Petroselinum crispum		293	-	6	TTGACC	fungal elicitor responsive element
	CAT-box	Arabidopsis thaliana		46	-	6	GCCACT	cis-acting regulatory element related to meristem expression
	ERE	Dianthus caryophyllus		335	+	8	ATTTCAAA	ethylene-responsive element
	G-Box	Pisum sativum		627	-	6	CACGTT	cis-acting regulatory element involved in light responsiveness
	GCN4_motif	Oryza sativa		1007	-	7	TGTGTCA	cis-regulatory element involved in endosperm expression
	HD-Zip 1	Arabidopsis thaliana		63	+	8	CAAT(A/T)ATTG	element involved in differentiation of the palisade mesophyll cells
	HD-Zip 2	Arabidopsis thaliana		63	+	8.5	CAAT(G/C)ATTG	element involved in the control of leaf morphology development
	HSE	Brassica oleracea		352	+	9	AAAAAATTTC	cis-acting element involved in heat stress responsiveness
	MBS	Arabidopsis thaliana		145	-	6	TAACTG	MYB binding site involved in drought-inducibility
	MRE	Petroselinum crispum		1365	+	6	AACCTAA	MYB binding site involved in light responsiveness
	Nodule-site2	Glycine max		348	-	15	CTTAAATTATTTATTT	nodule specific factor binding site
	O2-site	Zea mays		752	+	8	GATGATGTGG	cis-acting regulatory element involved in zein metabolism regulation
	Skn-1_motif	Oryza sativa		549	+	5	GTCAT	cis-acting regulatory element required for endosperm expression
	TCA-element	Brassica oleracea		1190	+	9	GAGAAGAATA	cis-acting element involved in salicylic acid responsiveness
	TCA-element	Brassica oleracea		1323	-	9	GAGAAGAATA	cis-acting element involved in salicylic acid responsiveness
	circadian	Lycopersicon esculentum		251	-	6	CAANNNNATC	cis-acting regulatory element involved in circadian control
SlZHD15			Chrom 04 (4561970-4563970)
	ABRE	Arabidopsis thaliana		879	+	6	TACGTG	cis-acting element involved in the abscisic acid responsiveness
	ARE	Zea mays		653	-	6	TGGTTT	cis-acting regulatory element essential for the anaerobic induction
	ARE	Zea mays		1414	-		TGGTTT	cis-acting regulatory element essential for the anaerobic induction
	CGTCA-motif	Hordeum vulgare		75	-	5	CGTCA	cis-acting regulatory element involved in the MeJA-responsiveness
	ELI-box3	Brassica oleracea		1414	+	9	AAACCAATT	elicitor-responsive element
	ERE	Dianthus caryophyllus		205	-		ATTTCAAA	ethylene-responsive element
	ERE	Dianthus caryophyllus		696	+		ATTTCAAA	ethylene-responsive element
	ERE	Dianthus caryophyllus		506	+		ATTTCAAA	ethylene-responsive element
	G-Box	Pisum sativum		879	-	6	CACGTT	cis-acting regulatory element involved in light responsiveness
	GARE-motif	Brassica oleracea		1483	-	7	AAACAGA	gibberellin-responsive element
	GCN4_motif	Oryza sativa		220	+	7	TGTGTCA	cis-regulatory element involved in endosperm expression
	MBS	Arabidopsis thaliana		769	-	6	TAACTG	MYB binding site involved in drought-inducibility
	MRE	Petroselinum crispum		1379	+	7	AACCTAA	MYB binding site involved in light responsiveness
	P-box	Oryza sativa		1345	+	7	CCTTTTG	gibberellin-responsive element
	Skn-1_motif	Oryza sativa		223	+	5	GTCAT	cis-acting regulatory element required for endosperm expression
	TC-rich repeats	Nicotiana tabacum		239	-	10	ATTTTCTCCA	cis-acting element involved in defense and stress responsiveness
	TGACG-motif	Hordeum vulgare		75	+	5	TGACG	cis-acting regulatory element involved in the MeJA-responsiveness
	circadian	Lycopersicon esculentum		188	-	6	CAANNNNATC	cis-acting regulatory element involved in circadian control
SlZHD16			Chrom 04 (58476525-58478524)
	ABRE	Arabidopsis thaliana		321	-	6	TACGTG	cis-acting element involved in the abscisic acid responsiveness
	ARE	Zea mays		476	-	6	TGGTTT	cis-acting regulatory element essential for the anaerobic induction
	CGTCA-motif	Hordeum vulgare		147	-	5	CGTCA	cis-acting regulatory element involved in the MeJA-responsiveness
	CGTCA-motif	Hordeum vulgare		802		6	CGTCA	cis-acting regulatory element involved in the MeJA-responsiveness
	ERE	Dianthus caryophyllus		674	+	8	ATTTCAAA	ethylene-responsive element
	G-Box	Pisum sativum		321	+	6	CACGTT	cis-acting regulatory element involved in light responsiveness
	GARE-motif	Brassica oleracea		1296	-	7	AAACAGA	gibberellin-responsive element
	O2-site	Zea mays		1381	+	9	GATGATGTGG	cis-acting regulatory element involved in zein metabolism regulation
	TC-rich repeats	Nicotiana tabacum		311	+	9	CCATCTTTTT	cis-acting element involved in defense and stress responsiveness
	TCA-element	Brassica oleracea		1305	-	9	CCATCTTTTT	cis-acting element involved in salicylic acid responsiveness
	TCA-element	Brassica oleracea		1323	-	9	GAGAAGAATA	cis-acting element involved in salicylic acid responsiveness
	TCA-element	Brassica oleracea		1184	+	9	CCATCTTTTT	cis-acting element involved in salicylic acid responsiveness
	TCA-element	Brassica oleracea		833	+	9	CCATCTTTTT	cis-acting element involved in salicylic acid responsiveness
	TCA-element	Brassica oleracea		1249	-	9	TCAGAAGAGG	cis-acting element involved in salicylic acid responsiveness
	TGACG-motif	Hordeum vulgare		147	+	5	TGACG	cis-acting regulatory element involved in the MeJA-responsiveness
	TGACG-motif	Hordeum vulgare		802	-	5	TGACG	cis-acting regulatory element involved in the MeJA-responsiveness
	WUN-motif	Brassica oleracea		170	-	9	AAATTTCCT	wound-responsive element
	circadian	Lycopersicon esculentum		372	-	9	CAANNNNATC	cis-acting regulatory element involved in circadian control
SlZHD17			Chrom 04 (62246140-62248140)
	ABRE	Arabidopsis thaliana		1034	-	6	TACGTG	cis-acting element involved in the abscisic acid responsiveness
	Box-W1	Petroselinum crispum		1063	-	6	TTGACC	fungal elicitor responsive element
	CGTCA-motif	Hordeum vulgare		648	-	5	CGTCA	cis-acting regulatory element involved in the MeJA-responsiveness
	CGTCA-motif	Hordeum vulgare		1473	+	5	CGTCA	cis-acting regulatory element involved in the MeJA-responsiveness
	CGTCA-motif	Hordeum vulgare		1320	+	5	CGTCA	cis-acting regulatory element involved in the MeJA-responsiveness
	ERE	Dianthus caryophyllus		158	-	8	ATTTCAAA	ethylene-responsive element
	G-Box	Pisum sativum		1034	+	6	CACGTT	cis-acting regulatory element involved in light responsiveness
	GCN4_motif	Oryza sativa		331	-	7	TGTGTCA	cis-regulatory element involved in endosperm expression
	GCN4_motif	Oryza sativa		894	-	7	TGTGTCA	cis-regulatory element involved in endosperm expression
	HD-Zip 1	Arabidopsis thaliana		1431	-	8	CAAT(A/T)ATTG	element involved in differentiation of the palisade mesophyll cells
	HD-Zip 2	Arabidopsis thaliana		63	-	8.5	CAAT(G/C)ATTG	element involved in the control of leaf morphology development
	HSE	Brassica oleracea		1439	-	9	AAAAAATTTC	cis-acting element involved in heat stress responsiveness
	MRE	Petroselinum crispum		433	-	7	AACCTAA	MYB binding site involved in light responsiveness
	Skn-1_motif	Oryza sativa		235	-	5	GTCAT	cis-acting regulatory element required for endosperm expression
	TC-rich repeats	Nicotiana tabacum		859	+	9	ATTTTCTCCA	cis-acting element involved in defense and stress responsiveness
	TCA-element	Brassica oleracea		1417	+	9	CCATCTTTTT	cis-acting element involved in salicylic acid responsiveness
	TGACG-motif	Hordeum vulgare		648	+	5	TGACG	cis-acting regulatory element involved in the MeJA-responsiveness
	TGACG-motif	Hordeum vulgare		1473	-	5	TGACG	cis-acting regulatory element involved in the MeJA-responsiveness
	TGACG-motif	Hordeum vulgare		1320	-	5	TGACG	cis-acting regulatory element involved in the MeJA-responsiveness
	circadian	Lycopersicon esculentum		234	-	6	CAANNNNATC	cis-acting regulatory element involved in circadian control
SlZHD18			Chrom 05 (2121045-2123044)
	ABRE	Arabidopsis thaliana		109	+	6	TACGTG	cis-acting element involved in the abscisic acid responsiveness
	ABRE	Arabidopsis thaliana		858	+	9	TACGTG	cis-acting element involved in the abscisic acid responsiveness
	ARE	Zea mays		119	-	6	TGGTTT	cis-acting regulatory element essential for the anaerobic induction
	ARE	Zea mays		271	+	6	TGGTTT	cis-acting regulatory element essential for the anaerobic induction
	ARE	Zea mays		181	+	6	TGGTTT	cis-acting regulatory element essential for the anaerobic induction
	ARE	Zea mays		904	+	6	TGGTTT	cis-acting regulatory element essential for the anaerobic induction
	Box-W1	Petroselinum crispum		137	-	6	TTGACC	fungal elicitor responsive element
	CAT-box	Arabidopsis thaliana		108	-	6	GCCACT	cis-acting regulatory element related to meristem expression
	CGTCA-motif	Hordeum vulgare		785	+	5	CGTCA	cis-acting regulatory element involved in the MeJA-responsiveness
	G-Box	Pisum sativum		190	+	6	CACGTT	cis-acting regulatory element involved in light responsiveness
	MBS	Arabidopsis thaliana		1024	-	6	TAACTG	MYB binding site involved in drought-inducibility
	MBS	Arabidopsis thaliana		1060	-	6	CAACTG	MYB binding site involved in drought-inducibility
	Skn-1_motif	Oryza sativa		177	+	5	GTCAT	cis-acting regulatory element required for endosperm expression
	TC-rich repeats	Nicotiana tabacum		1192	+	9	ATTTTCTCCA	cis-acting element involved in defense and stress responsiveness
	TCA-element	Brassica oleracea		1107	+	9	CCATCTTTTT	cis-acting element involved in salicylic acid responsiveness
	TGA-element	Brassica oleracea		20	-	6	AACGAC	auxin-responsive element
	as-2-box	Nicotiana tabacum		890	+	9	GATAatGATG	involved in shoot-specific expression and light responsiveness
	TGACG-motif	Hordeum vulgare		785	-	5	TGACG	cis-acting regulatory element involved in the MeJA-responsiveness
	circadian	Lycopersicon esculentum		542	-	6	CAANNNNATC	cis-acting regulatory element involved in circadian control
SlZHD19			Chrom 05 (23129751-23131750)
	ARE	Zea mays		285	+	6	TGGTTT	cis-acting regulatory element essential for the anaerobic induction
	CGTCA-motif	Hordeum vulgare		418	+	5	CGTCA	cis-acting regulatory element involved in the MeJA-responsiveness
	ERE	Dianthus caryophyllus		734	+	8	ATTTCAAA	ethylene-responsive element
	G-Box	Pisum sativum		834	-	6	CACGTT	cis-acting regulatory element involved in light responsiveness
	HD-Zip 3	Arabidopsis thaliana		235	+	9.5	GTAAT(G/C)ATTAC	protein binding site
	HSE	Brassica oleracea		70	-	9	AAAAAATTTC	cis-acting element involved in heat stress responsiveness
	HSE	Brassica oleracea		1490	+	9	AAAAAATTTC	cis-acting element involved in heat stress responsiveness
	HSE	Brassica oleracea		389	-	9	AAAAAATTTC	cis-acting element involved in heat stress responsiveness
	O2-site	Zea mays		298	+	9	GATGATGTGG	cis-acting regulatory element involved in zein metabolism regulation
	Skn-1_motif	Oryza sativa		110	_	5	GTCAT	cis-acting regulatory element required for endosperm expression
	TCA-element	Brassica oleracea		74	-	10	CCATCTTTTT	cis-acting element involved in salicylic acid responsiveness
	TGA-element	Brassica oleracea		1173	-	6	AACGAC	auxin-responsive element
	TGACG-motif	Hordeum vulgare		418	-	5	TGACG	cis-acting regulatory element involved in the MeJA-responsiveness
	circadian	Lycopersicon esculentum		155	-	6	CAANNNNATC	cis-acting regulatory element involved in circadian control
SlZHD20			Chrom 05 (25503405-25505405)
	ARE	Zea mays		780	-	6	TGGTTT	cis-acting regulatory element essential for the anaerobic induction
	Box-W1	Petroselinum crispum		489	+	6	TTGACC	fungal elicitor responsive element
	CGTCA-motif	Hordeum vulgare		273	-	5	CGTCA	cis-acting regulatory element involved in the MeJA-responsiveness
	G-Box	Pisum sativum		419	+	7	CACGTT	cis-acting regulatory element involved in light responsiveness
	HSE	Brassica oleracea		712	+	9	AAAAAATTTC	cis-acting element involved in heat stress responsiveness
	MBS	Arabidopsis thaliana		74	-	6	TAACTG	MYB binding site involved in drought-inducibility
	MRE	Petroselinum crispum		1129	+	7	AACCTAA	MYB binding site involved in light responsiveness
	TC-rich repeats	Nicotiana tabacum		922	+	9	ATTTTCTCCA	cis-acting element involved in defense and stress responsiveness
	TC-rich repeats	Nicotiana tabacum		1448	+	10	ATTTTCTCCA	cis-acting element involved in defense and stress responsiveness
	TGA-element	Brassica oleracea		414	+	6	AACGAC	auxin-responsive element
	TGACG-motif	Hordeum vulgare		273	+	5	TGACG	cis-acting regulatory element involved in the MeJA-responsiveness
	WUN-motif	Brassica oleracea		1377	-	9	AAATTTCCT	wound-responsive element
	circadian	Lycopersicon esculentum		1367	+	6	CAANNNNATC	cis-acting regulatory element involved in circadian control
SlZHD21			Chrom 05 (60870482-60872482)
	AuxRE	Glycine max		646	+	11	TGTCTCAATAAG	part of an auxin-responsive element
	G-Box	Pisum sativum		969	-	10	CACGTT	cis-acting regulatory element involved in light responsiveness
	GARE-motif	Brassica oleracea		386	-	7	AAACAGA	gibberellin-responsive element
	CGTCA-motif	Hordeum vulgare		988	+	7	CGTCA	cis-acting regulatory element involved in the MeJA-responsiveness
	MBS	Arabidopsis thaliana		167	-	6	CAACTG	MYB binding site involved in drought-inducibility
	MBS	Arabidopsis thaliana		948	-	6	TAACTG	MYB binding site involved in drought-inducibility
	MBS	Arabidopsis thaliana		837	+	6	CAACTG	MYB binding site involved in drought-inducibility
	MBSII	Petunia hybrida		435	-	11	AAAAGTTAGTTA	MYB binding site involved in flavonoid biosynthetic genes regulation
	Skn-1_motif	Oryza sativa		58	_	5	GTCAT	cis-acting regulatory element required for endosperm expression
	circadian	Lycopersicon esculentum		1097	-	9	CAAAGATATC	cis-acting regulatory element involved in circadian control
	circadian	Lycopersicon esculentum		1205	+	6	CAANNNNATC	cis-acting regulatory element involved in circadian control
SlZHD22			Chrom 09 (64605048-64607048)
	ABRE	Arabidopsis thaliana		178	+	6	TACGTG	cis-acting element involved in the abscisic acid responsiveness
	ABRE	Arabidopsis thaliana		534	-	9	CCGCGTAGGC	cis-acting element involved in the abscisic acid responsiveness
	ARE	Zea mays		953	+	6	TGGTTT	cis-acting regulatory element essential for the anaerobic induction
	CAT-box	Arabidopsis thaliana		948	+	6	GCCACT	cis-acting regulatory element related to meristem expression
	CGTCA-motif	Hordeum vulgare		1004	-	5	CGTCA	cis-acting regulatory element involved in the MeJA-responsiveness
	G-Box	Pisum sativum		178	-	6	CACGTT	cis-acting regulatory element involved in light responsiveness
	GC-motif	Zea mays		523	+	6	CCCCCG	enhancer-like element involved in anoxic specific inducibility
	GCN4_motif	Oryza sativa		792	-	7	CAAGCCA	cis-regulatory element involved in endosperm expression
	GCN4_motif	Oryza sativa		1114	+	7	TGAGTCA	cis-regulatory element involved in endosperm expression
	MBS	Arabidopsis thaliana		884	-	6	TAACTG	MYB binding site involved in drought-inducibility
	O2-site	Zea mays		331	-	9	GATGATGTGG	cis-acting regulatory element involved in zein metabolism regulation
	O2-site	Zea mays		1164	+	9	GATGATGTGG	cis-acting regulatory element involved in zein metabolism regulation
	Skn-1_motif	Oryza sativa		441	+	5	GTCAT	cis-acting regulatory element required for endosperm expression
	TCA-element	Brassica oleracea		896	-	9	CAGAAAAGGA	cis-acting element involved in salicylic acid responsiveness
	TGA-element	Brassica oleracea		1249	-	6	AACGAC	auxin-responsive element
	TGACG-motif	Hordeum vulgare		1004	+	5	TGACG	cis-acting regulatory element involved in the MeJA-responsiveness
	WUN-motif	Brassica oleracea		339	+	10	TCATTACGAA	wound-responsive element
