# Supplementary material for: Genome-wide analysis and expression profiling of zinc finger homeodomain (ZHD) family genes reveal likely roles in organ development and stress responses in tomato
Source: BMC Genomics. 2017 Sep 6;18:695. doi: 10.1186/s12864-017-4082-y (PMC5585987; doi:10.1186/s12864-017-4082-y)
Supplement: Supplementary file 3 — Table S1. Information of ZHD genes of Putative tomato, Arabidopsis, potato, tobacco, chinese cabbage, rice and Selaginella moellendorffii used in in silico analysis. Table S2. Online RNA sequencing data (PKRM) downloaded from Solgenomics database (https://solgenomics.net/) and Tomato functional Genomic Database (http://ted.bti.cornell.edu/cgi-bin/TFGD/digital/home.cgi) (XLSX 35 kb) [file 12864_2017_4082_MOESM3_ESM.xlsx]

## Sheet: A1
Additional File 1: Information of ZHD genes of Putative tomato, Arabidopsis, potato, tobacco, chinese cabbage, rice and Selaginella moellendorffii used in in silico analysis
Organism	Gene name	Accession number	Putative protein sequences	No. of genes	Identifier database
Solanum lycopersicum	SlZHD1	Solyc01g014970	MANMLRANQGARAICKPKDLIVYRDCNHSVLPSVSVVDSCQAFASGGPIGSMESFQCQFCHCHQNVHRWLDVNNHQIAPPPAQQQTVTQRDVKPEVSSNTTNANRLGRINAQIFDSLAVSIELAESIMARATENWVNCNNKDVGNKSKKSWDEHVAEEYEKEQPQILANQLELTLNMRSQNGKNKKIKKDEDEKPDGFELYIKTKSKAIKKLQIAQAENNVFGQSYYPN	22	https://solgenomics.net/
	SlZHD2	Solyc01g102980	MELPSQDHEDMPIPINSTYGHLIHHDPTPPNNTNHIIPPSMNGPPIDAPPVATAADHHVPFKKIVRYKECLKNHAASMGGNATDGCGEFMPSGEEGTIEALICSACNCHRNFHRKEVEGDQQQLASSCDCFHHVNNRVLGGGSTKKVYLGHNHHKTSLGPEPFGTIIPTRPPHHQMIMSYNMGSLPNSESEEHDIQDHHHIGGIMGMARPLHHVKKRFRTKFTQEQKDKMLNFAEKVGWKIQKQEEGVVQQFCQEVGVKRRVLKVWMHNNKHSLAKKNITTNIPNENQLP
	SlZHD3	Solyc01g103810	MASNSSSNPNGDITIKYGICLKNHATKFGDYSVDGCREFVKKGDDGTKEAFICANCGCFRDFHRMNSQSLFRLAIHRSRFIHPHVMPHGGGNAPINFHPFMARVMSVQYIRRPVFY
	SlZHD4	Solyc01g103820.1	MASNSSSNSNDDMTIKYGICLKNHATKFGDYSVDGCREFVKKGDDGTKEEFICANCGCFRGFHRMNSQSLFRPPILRSCFIHAHVITHGGGHTG
	SlZHD5	Solyc01g103830	MASNNKKYFLVKYLECRHNYAARSNGYVLDGCGEFCPTGALETLESFICAACHCHRNFHRKVEVELEDGVESPIISINHPSRGTPLVIIDDPPLQYTVKSRAQFCETSKKNNIDVETKMKRDIGEIKVRKLKRKYNASSSKRMRLNPYQRERIWIFANEIMRWKWTKSNEQVIPFCDEIGIAPKFLKNWINNTKSRTRPLAKNGHVRNKK
	SlZHD6	Solyc01g103840	MASNNNKHFLVKYLECRHNYAARSNGYVLDGYGEFCPTGAPETLEFFICAAWHCHQNFHKKVEVEVENKVESPVISINPSHGTC
	SlZHD7	Solyc02g067310	MELTNNNNTTISTITTTTTVKTPEAEIETPTQIQKLKPFPFSNGVLKRKSSFNHNNHHHPVVVIYRECLKNHAASLGGHAVDGCGEFLPSPAANPSDPTSLKCAACGCHRNFHRREPEEPVVIPPPPIATAVLEYQPHHRHHPPHPPPPLQGEHSSPNSPSPPPISSAYYPASAPHMLLALSAGFSGEKNQNPTSAPLGHSNGRKRFRTKFTPDQKVKMQEFAERVGWKMQKRDEDLVSNFCNEIGVEKGVLKVWMHNNKNTFGKKSDQPNSGSGDGDNDNDDNHHQNATSA
	SlZHD8	Solyc02g067320	MELNINTNTTAAITTVKTPELAETETPSRIQQPKPFSFSNGVLKRKNHHHPVVVVYKECLKNHAANLGTHAVDGCGEFLPIPAANPADPTSLKCAACGCHRNFHRREPEEPPPIATAAIEYQPHHRHHPPPPRGDHGSPNSPSPPPISSAYYPASAPHMLLALSAGFSGEKNQNLPTSTTPMAVANSNGRKRFRTKFTPDQKIKMLEFAEKVEWKMQKRDEDLVNNFCNEIGVEKGVLKVWMHNNKTTSISGKKLDQPNTDNGHNHQNGNSNYTVNGFCIVDRNNTTHHHDNTDSEFHIHHESSMNDDNKKENSSFGANNVVVTNGSSSSS
	SlZHD9	Solyc02g067330	MRKIQLFENQDDESVTSESSTNSAFTVRIVRYKECQKNHAARVGGHAVDGCREFMPSGEEGTSSAFICAACGCHRNFHRREVETEVASHSLSSSSSSSCVLF
	SlZHD10	Solyc02g085160	MEHRGQEKDMGLPNPNPMSYNPSQLNQQESSSSAANKFLTAPNRTTNEHENTIFSPNQTLDQHNITQNSDPDPVRQLSTSSASERNITPVRYKECLKNHAANLGGYVLDGCGEFMPSGEEETLEYLKCAACDCHRNFHRKETEDESQTPGVHRNNHRIPNQTPPSLPAVPTQQQHHHKYPHSYPRGHMAPVMMSFGGNTGVAAESSSEDLNMFHGGQGVIQPCNFSASKKRFRTKFSQQQKDRMLEFAEKLGWRIQKQDEQEVHQFCNEVGVKRQVFKVWMHNSKQATKKKQN
	SlZHD11	Solyc02g087970	MKKVLRRNDYSRNSTNSSFTMRRVRYVECQRNHAASVGGYVIDGCREYMPEGTTSGTLNCAACGCHRNFHRREVETDVASECTSASSTTK
	SlZHD12	Solyc03g061620	MTKRHEDDEENDGSLHTSITIRTVRYRECQRNHAAGVGGYAVDGCREFMPSGEEGTPGALSCAACGCHRNFRRREVETEVASNCSSPS
	SlZHD13	Solyc03g098060	MQGDKSNDIYRECLRNHAASLGSYATDGCGEFTLDDTNTSPGGSTSLNCAACGCHRNFHRKFSCGGSYSNNSSRDDREIIAAHDYRLATTEESPAVSERSGKKRFRTKFTGDQKEKMLAFAEKLGWTLQRKDEENETERFCREIGVSRKVFKVWMHNHKNNSSSVSSTVTGNNASSLTQ
	SlZHD14	Solyc03g116070	MMKKRQVVVRRISSGSSTIRNVRYVECQRNHAANIGGYAVDGCREFMATGDDGTAALTCAACGCHRNFHRREVDGGEVVSESS
	SlZHD15	Solyc04g014260	MEFEDQQKQRDEEIAAAPRHNDSLDNSDLTTKMPPSPQLELEPLTAVQLWTNNKPKYKECLKNHAVGIGGHAVDGCGEFLPAGEDGSIDSLKCAACNCHRNFHRKIAPPPIAAAAAGVGGEPVPFVYHSHNQLPTYYRTLPPPCGYLQYHVAPNQRPLALPSTSGGYREDQEDISHPNYSGGSKKRFRTKFSQVQKDKMQELADKLGWRIQREDEELVQQLCNETGITRQVFKVWMHNNKHTLGKKP
	SlZHD16	Solyc04g074990	MEFDDDQEEQEQEIGAVGAENYVTTGNNSGREEGISTSSIGRKSNVRYRECLKNHAVGIGGHALDGCGEFMPAGEEGTMDALKCAACNCHRNFHRKEAEERLGWRMQKQDEALVQQFCAETNVKRHVFKVWMHNNKHTLGKKP
	SlZHD17	Solyc04g080490	MALGGGNEEKEMRISGFQNIDLVSPGGAAPDDIVSAAPHNNSTTGSNKLNKGTSTVRGRYRECLKNHAANIGGNVTDGCGEFMPSGEEGTLEALKCAACNCHRNFHRKEIPNNVGAGVGGGVGGDNNNNAGIMVVHPLQLPQPLPSPIPSLNHHHHHHHQHGGRSIWTTMPPQPVKMAFGGSGGGSGATDSSSEELNFNTYHHQQATSVPPQQPFMLAKKRFRTKFSQEQKEKMLEFAEKLGWRIPREDDAEVQRFCSQVGVKRQVFKVWMHNNKNPSSAKKNIIQEDQP
	SlZHD18	Solyc05g007580	MELTYSINPTPTPSSTKTPDSEVDTPPLIKPLSFTNGNNHHSHHNQSPPCTAVIYKECLKNHAASIGGHAVDGCGEFMPSPESTPSDPISLKCAACGCHRNFHRREPSDDSSPPAHFIDFRRHIFPPIKRFSPSPTPSPSLSPSLSPPPLPSLFQPQPVTPTGLKSENPNGRKRFRTKFTAEQKEKMHSFSEKLGWKLQKCDEAAVDEFCNEIGVGKGVLRVWMHNNKNTFGKKDYQISNNSSRDHSFENKNGFNINGTASSNEEEDQHRNNNNDNSTTSNCELHLHISTNASSSSS
	SlZHD19	Solyc05g018740	MSNNSSSNPSGDMTIKYGICLKNHATNFGDYSVDGCREFVKRGDDGTKEAYICANCGCLRSFHRMNSHSLYHPPILRSRFLHPHIHPHGRENAPIISHPFMSRFVLVQYIRRPVFYNHP
	SlZHD20	Solyc05g020000	MTNSSNSNPSGDMTIKYGIYLKNHATNFGDYSVDGCREFVKKGYGGTKEAYICANCGCLRRFHRMNSHSLYPPPILRSHFFHLHVHPHGGENAPIISHPFMSQFVSIQYIRRPVFYNYR
	SlZHD21	Solyc05g051420	MSKYKECLKNHAAGIGGHAVDGCGEFMPSGDIFKCAVCNCHRNFHRKDTVHHHHPCGYFPHIMPRRRSLVLPSTSRGGGFREDQELLEMCNPNKNIIGTLLKKRFRTKFSQEHKDKMLRLAEKLGWKLQRHDEGVVQQLCNEIGIKRHVFKVWLHNNKHTLGKKTNP
	SlZHD22	Solyc09g089550	MAAPQRDFNIENQEEPKSKIVYLNYRRVPAVIFRKKYWDWNSMVAVCKLTMVGKFFIPKPKMTKIRASFHAKLSLKGVVKIRSYDSYHVFIDFTAEEDYQSVLLKERVVVAGAIMEVFQWTPEFHDQFREAFGVVELENTKKDEHIGGGNEYGTEESDSVACVPEVTHSDSEDRVASPIKCETSKLPSSVGISCSEFSGLSSAPYRITGRIPSVTYESSSMCSTELVPFRGTYLNHNNLKSYSREWNYGSKPTSEAADLACETLSQPLYALSIVERHENQKSRPPIEVQHSTYMGYPTLTFPRRYGESLVSDYKLTLLGNFSYKRPKMKEIRADFKAQNPLSGQVKIRNCSSRQVLILFSNEEDYYTVLYKKAIIVAGALMQISWSSPDFHHEVKQNIH…
Arabidopsis thaliana	AtZHD1	AT5G65410.1	MEFEDNNNNNDEEQEEDMNLHEEEEDDDAVYDSPPLSRVLPKASTESHETTGTTSTGGGGGFMVVHGGGGSRFRFRECLKNQAVNIGGHAVDGCGEFMPAGIEGTIDALKCAACGCHRNFHRKELPYFHHAPPQHQPPPPPPGFYRLPAPVSYRPPPSQAPPLQLALPPPQRERSEDPMETSSAEAGGGIRKRHRTKFTAEQKERMLALAERIGWRIQRQDDEVIQRFCQETGVPRQVLKVWLHNNKHTLGKSPSPLHHHQAPPPPPPQSSFHHEQDQP	17	https://www.arabidopsis.org/
	AtZHD2	AT4G24660.1	MNFEDQEEDMEMSGVNPPCGYDSLSGEGATSSGGGGVGRSKGVGAKIRYRECLKNHAVNIGGHAVDGCCEFMPSGEDGTLDALKCAACGCHRNFHRKETESIGGRAHRVPTYYNRPPQPHQPPGYLHLTSPAAPYRPPAASGDEEDTSNPSSSGGTTKRFRTKFTAEQKEKMLAFAERLGWRIQKHDDVAVEQFCAETGVRRQVLKIWMHNNKNSLGKKP
	AtZHD3	AT2G02540.1	MEIASQEDPIPINTSYGNSGGGHGNMNHHHHANSAPSSLNITTSNPLLVSSNSNGLGKNHDHSHHHHVGYNIMVTNIKKEKPVVIKYKECLKNHAATMGGNAIDGCGEFMPSGEEGSIEALTCSVCNCHRNFHRRETEGEEKTFFSPYLNHHQPPPQQRKLMFHHKMIKSPLPQQMIMPIGVTTAGSNSESEDLMEEEGGGSLTFRQPPPPPSPYSYGHNQKKRFRTKFTQEQKEKMISFAERVGWKIQRQEESVVQQLCQEIGIRRRVLKVWMHNNKQNLSKKSNNVSNNVDLSAGNNDITENLASTNP
	AtZHD4	AT1G14440.1	MEIASQEDHDMPIPLNTTFGGGGSHGHMIHHHDHHAANSAPPTHNNNNTTQPPPMPLHGNGHGNNYDHHHHQDPHHVGYNAIIKKPMIKYKECLKNHAAAMGGNATDGCGEFMPSGEDGSIEALTCSACNCHRNFHRKEVEGELAATAMSPYHQHPPHRKLMLNHQKIRSAMPHQMIMPIGVSNYRYMHNNSESEDFMEEDGVTTASRSLPNLPYNQKKRFRTKFTPEQKEKMLSFAEKVGWKIQRQEDCVVQRFCEEIGVKRRVLKVWMHNNKIHFSKKNNINLEDNDNEKINNLNNVDLSGNNDMTKIVP
	AtZHD5	AT1G75240.1	MDMRSHEMIERRREDNGNNNGGVVISNIISTNIDDNCNGNNNNTRVSCNSQTLDHHQSKSPSSFSISAAAKPTVRYRECLKNHAASVGGSVHDGCGEFMPSGEEGTIEALRCAACDCHRNFHRKEMDGVGSSDLISHHRHHHYHHNQYGGGGGRRPPPPNMMLNPLMLPPPPNYQPIHHHKYGMSPPGGGGMVTPMSVAYGGGGGGAESSSEDLNLYGQSSGEGAGAAAGQMAFSMSSSKKRFRTKFTTDQKERMMDFAEKLGWRMNKQDEEELKRFCGEIGVKRQVFKVWMHNNKNNAKKPPTPTTTL
	AtZHD6	AT2G18350.1	MEVREKKDEKMEMTRRKSSALDHHRLPPYTYSQTANKEKPTTKRNGSDPDPDPDLDTNPISISHAPRSYARPQTTSPGKARYRECQKNHAASSGGHVVDGCGEFMSSGEEGTVESLLCAACDCHRSFHRKEIDGLFVVNFNSFGHSQRPLGSRHVSPIMMSFGGGGGCAAESSTEDLNKFHQSFSGYGVDQFHHYQPKKRFRTKFNEEQKEKMMEFAEKIGWRMTKLEDDEVNRFCREIKVKRQVFKVWMHNNKQAAKKKDL
	AtZHD7	AT3G50890.1	MELGGKCNAITTTTMISTEVKPHTDPEPEAKPESDPSMALFPIKKENQKPKTRVDQGAKYRECQKNHAASTGGHVVDGCCEFMAGGEEGTLGALKCAACNCHRSFHRKEVYGHRNSKQDHQLMITPAFYSSNSSYKPRVMHPTGEIGRRTSSSSEDMKKILSHRNQNVDGKSLMMMMMRKKKRVRTKINEEQKEKMKEFAERLGWRMQKKDEEEIDKFCRMVNLRRQVFKVWMHNNKQAMKRNNSNISE
	AtZHD8	AT5G15210.1	MDVIATTTTIVSDLDSRQPEIEAPIRIQPAKPISFSNGKRCHHHHLASEAVAVATYKECLKNHAAGIGGHALDGCGEFMPSPSFNSNDPASLTCAACGCHRNFHRREEDPSSLSAIVPAIEFRPHNRHQLPPPPPPHLAGIRSPDDDDSASPPPISSSYMLLALSGGRGGANTAVPMSRKRFRTKFSQYQKEKMFEFSERVGWRMPKADDVVVKEFCREIGVDKSVFKVWMHNNKISGRSGARRANGGVVVGGVGDSRQSVVPTNGSFSST
	AtZHD9	AT3G28920.1	MLEVRSMDMTPKSPEPESETPTRIQPAKPISFSNGIIKRHHHHHHNNNKVTYKECLKNHAAAIGGHALDGCGEFMPSPSSTPSDPTSLKCAACGCHRNFHRRETDDSSAVPPPSLLPSSTTTAAIEYQPHHRHHPPPPLAPPLPRSPNSSSPPPISSSYMLLALSGNNKTAPFSDLNFAAAANHLSATPGSRKRFRTKFSSNQKEKMHEFADRIGWKIQKRDEDEVRDFCREIGVDKGVLKVWMHNNKNSFKFSGGGATTVQRNDNGIGGENSNDDGVRGLANDGDGGGGRFESDSGGADGGGNVNASSSSS
	AtZHD10	AT5G39760.1	MMDMTPTITTTTTPTPKSPEPESETPTRIQPAKPISFSNGIIKRHHHHHHPLLFTYKECLKNHAAALGGHALDGCGEFMPSPSSISSDPTSLKCAACGCHRNFHRRDPDNNNDSSQIPPPPSTAVEYQPHHRHHPPPPPPPPPPRSPNSASPPPISSSYMLLSLSGTNNNNNNLASFSDLNFSAGNNHHHHHQHTLHGSRKRFRTKFSQFQKEKMHEFAERVGWKMQKRDEDDVRDFCRQIGVDKSVLKVWMHNNKNTFNRRDIAGNEIRQIDNGGGNHTPILAGEINNHNNGHHGVGGGGELHQSVSSGGGGGGFDSDSGGANGGNVNGSSSS
	AtZHD11	AT1G69600.1	MDLSSKPQQQLLNSLPIAGELTVTGEMGVCYKECLKNHAANLGGHALDGCGEFMPSPTATSTDPSSLRCAACGCHRNFHRRDPSENLNFLTAPPISSPSGTESPPSRHVSSPVPCSYYTSAPPHHVILSLSSGFPGPSDQDPTVVRSENSSRGAMRKRTRTKFTPEQKIKMRAFAEKAGWKINGCDEKSVREFCNEVGIERGVLKVWMHNNKYSLLNGKIREIEHGLCLNTHSNDGDGSSSS
	AtZHD12	AT5G60480.1	MVVLYNECLKNHAVSLGGHALDGCGEFTPKSTTILTDPPSLRCDACGCHRNFHRRSPSDGFSQHRSPPSPLQLQPLAPVPNLLLSLSSGFFGPSDQEVKNKFTVERDVRKTAMIKKHKRTKFTAEQKVKMRGFAERAGWKINGWDEKWVREFCSEVGIERKVLKVWIHNNKYFNNGRSRDTTSSMSLNLKL
	AtZHD13	AT5G42780.1	MDEIKPKKEENSKRRRNVKPICRETGDHVHYLPTCKTKPKPTRTHHAPPPILDSIFKVTHKPHYYECRKNHAADIGTTAYDGCGEFVSSTGEEDSLNCAACGCHRNFHREELIPENGGVTETVLEVLKISSCQFRRIFCSPYGGGKSEGKKKKKEKESYGGDPIIKDRFGGAEEEEGIVKRLKTKFTAEQTEKMRDYAEKLRWKVRPERQEEVEEFCVEIGVNRKNFRIWMNNHKDKIIIDE
	AtZHD14	AT1G14687.1	MQSTCVYRECMRNHAAKLGSYAIDGCREYSQPSTGDLCVACGCHRSYHRRIDVISSPQINHTRFPFTSLRRVKQLARLKWKTAEERNEEEEDDTEETSTEEKMTVQRRRKSKFTAEQREAMKDYAAKLGWTLKDKRALREEIRVFCEGIGVTRYHFKTWVNNNKKFYH
	AtZHD15	AT1G74660.1	MMKKRQMVIKQRSRNSNTSSSWTTTSSSSSSSEISNVRYVECQKNHAANIGGYAVDGCREFMAAGVEGTVDALRCAACGCHRNFHRKEVDTEVVCEYSPPNA
	AtZHD16	AT3G28917.1	MRKRQVVLRRASPEEPSRSSSTASSLTVRTVRYGECQKNHAAAVGGYAVDGCREFMASRGEEGTVAALTCAACGCHRSFHRREIETEVVCDCNSPPSTGN
	AtZHD17	AT1G18835.1	MKKRQVVIKQRKSSYTMTSSSSNVRYVECQKNHAANIGGYAVDGCREFMASGGDDALTCAACGCHRNFHRREVDTEVVCEYSPPNANN
Brassica rapa	BrZF-HD1	Bra003759	MDMRSHEMIERRRDDNGNNGVGNINSIITNEDNCNGNNNTRVSSNSQTLVPHQSKSSPSFSISTVRYRECLKNHAASVGGSVYDGCGEFMPSGEEGTLEALRCAACDCHRNFHRKENDGVGSSDGSSHHRHHHHHHQYGGGRRPPPRNMMLNPLMLPPPPSYAPLHHHKYGMSPPGGGGMVTPMSFPYGGGGGGAESSSEDLNMYGQSSGENGGGVTPGQTAFSMKRFRTKFTAEQKEKMMEFAEKLGWRMNKQDEEDLKRFCGEIGVKRQVFKVWMHNNKNNARKQPTPTTTT	31	http://brassicadb.org/brad/
	BrZF-HD2	Bra003791	MKKRQVVIKQRSRNSNTSSSWTTTSSSATSSIRYVECQKNHAANIGGYAVDGCREFMAAGVEGTDDSLRCAACGCHRNFHRKEVNTEVVCEYSPPNA
	BrZF-HD3	Bra004399	MGVCYKECLKNHAANLGGHALDGCGEFMPTPTATPTDPSSLRCAACGCHRNFHRRDPSDHLNFLPSHPTSSPSGTESPPSQSLHNVASPVPCSYYTSAPHHMLLSLSSGFPGPADQDPAAVRSENSSKGGMRKRTRTKFTAEQKIKMRAFAEKAGWKINGCDEKSVREFCSENGIERGVLKVWMHNNKYSLLNGKNREILSMEDQPRLCLNTQSCNNGGEDGDNVGGSSSS
	BrZF-HD4	Bra006657	MGFLYNECLKNQAVSFGGYALDGCGEFMPKSTTILTDPPSLSCDACGCHRNFHRRDPSNVFIHRTNSTPPPPPLQPVASTQHLLLSLSGSGFSGPSDQDMGKISTVDRKRKRTKFTVKQKVMMRAFAERAGWKINGCDDEYVREFCREVGVEREVLKVWIHNNKYFANGRNRNTTSSMFQKL
	BrZF-HD5	Bra007869	MGICYKECLKNHAANLGGHALDGCGEFMPTPTATPTDPSSLRCAACGCHRNFHRRDPCDHLNFLPVHPTSSPSGTESPPSQSLHHVASPVPCSYYASAPHHVHLSLSSGFPGRSDQDPTAVRSENSSKGAMRKRTRTKFTPEQKMKMRAFAEKAGWKINGCDEKSVRGFCGEIGIGRGVLKVWMHNNKYSLLNGKNSEILSMDHPRLCLNTHSCNNGGEDGDTVDGSSSS
	BrZF-HD6	Bra008185	MDMRSHEMIERRSDDNGNNGAGNISSIITNEDNCNGNNNNNTRVSCNSQTLDHHQSKSSSISAAAKTTVRYRECLKNHAANVGGSVHDGCGEFMPSGEEGTLEALRCAACDCHRNFHRKEVDGVGSSAHHHRHHHQYGGGGGRRPPPPNMMLNPLMLPPPPNYAQMHHHKYGMSPPSGMVTPMSVAYGGGGGGAESSSEDLNMYGQSSGEHGGGATVGQMGFSKKRFRTKFTTEQKERMMEFAEKLGWRMNKQDEEELKRFCNDIGVKRQVFKVWMHNNKSNAKKPTTTTPGTL
	BrZF-HD7	Bra008712	MDVIATSATIVSHLDSQQPMTQAPTRIQPAKPISFSNGKHHHDHQHHASQVVVAAYKECLKNHAAGIGGHALDGCGEFIPSPTFNTSDPTSLTCDACGCHRNFHRREDDLSAVSAAVPRIEFRPHNRHQLPPPPLPPVGVGSQDDDDPASPPPISSSYMLLALSGRATAAPVSRKRFRTKFSEFQKGKMFEFAERVGWRMPKADDVDVVEFCREIGVERSVFKVWMHNNKTPGRGGGARRANGDGGVGDDRENVPTNGSFAST
	BrZF-HD8	Bra010485	MNFEEQEEEMEMSGVHPSGGYDSLSGEGATSSGGGGGGRRTSVGEKTRYRECLKNHAVNIAGHAVDGCCEFMHSGEDGSLDALKCAACCCHRNFHRKETEMISGRAHIVPTYFNRPPQLPPPGYRQPAASADEEDTSNPSSSGGTKAKRFRTKFTAEQKEKMFAFAERLGWRMQKHDDVAVEQFCGETGIRRQVIKIWMHNNKNSLGKKP
	BrZF-HD9	Bra012882	MEHGGNCNAITSTTITLKAKPNTNPDPKTKPGSDSFLIKKENQKPRTRSNQAAKYEECQKNHAALTGGHVVDGCCEFMPGGEEVTSGALKCAACNCPRSFHRKEVYGHRNSTQEELISPTFYRSGNSYKAIQPRGVYPTGEIGRRTSSSSEDMKKILNQNSDGKGLMMITRKKKRVRTKINEGQKKKMKEFAERLGWSIQKKDEEEIDKFCRTVNLRRQVYSHVQELVNLLLSIIIGDGEKLKHQHHYKGSRVSRSRSKSSSSLR
	BrZF-HD10	Bra013822	MNFEEQEEEMEMSGANPTGGYDSLSGEGATSSGGGGGGGSRKTVGGSKVRYRECLKNHAVNIGGHAVDGCCEFMPSGEDGSLDALKCAACGCHRNFHRKETEVMSGRAHRVPTYYNRPPQLPPPGYLHLTSPAAAGQPYRPPAASGDEEDTSNPSSSGGTRAKRFRTKFTAEQKEKMLAFAERLGWRIQKHDDATVEQFCAETGVRRQVLKIWMHNNKNSLGKKP
	BrZF-HD11	Bra015857	MDMRSHEMVERRRDDNGNNGVGSIANEDNVNGNNNNNTRVSSQTLDHHQSKSPSSFVISAAAKTAVRYRECLKNHAANVGGSVHDGCGEFMPSGEEGTIEALRCAACDCHRNFHRKEVDGVGSSDVIAHHHRHHHHQYGGGGGGGRRPPPPNMMLNPLMLPPPPNYTPMHHHKYGMSPPGGAGMVTPMSVAYGGSGGGGGGAESSSEDLNMYGQSSGEHGGEAAAGQMAFSMSSKKRFRTKFTTEQKERMMEFAEKLGWRMNKQDEEELKRFCGEIGVKRQVFKVWMHNNKNNARKPPPSTV
	BrZF-HD12	Bra015898	MKRQMVIKQKSRKSNTSSCTTTSSAISNIRYVECQKNHAANIGGYAIDGCREFMASGNEGTVEALRCAACGCHRNFHRKEVNTEVVCEYSPPNA
	BrZF-HD13	Bra016538	MKKRQVVIKQRKNSYTTTSSSSNVRYIECQKNHAANIGGYAVDGCREFIASGGEGTDDALTCAACRCHRNFHRREVETEVVCEYSPPN
	BrZF-HD14	Bra024382	MDFEDNNNNNNEEEDEMNLHEEEEEEDDAVYDSPPLPPPSRVLKTSTESPDTAGTTSTGGGGFMVVHGGSSGGGGGSRFRFRECLKNQAVNIGGHAVDGCGEFMPAGIEGTIDALKCAACGCHRNFHRKELPYFHHHAPPHQPPPPPPPPGFYRLPAPVSYRPPPSQAPPLQLALPPPPQRERSEDRMETSSAEAGGGSGIRKRFRTKFTPEQKERMLALAESIGWRIQRQDDEVIQRFCQETGVPRQVLKVWLHNNKHTLGKSSSPPLHQHQNPTLPHPPQPSSFHHEQDQP
	BrZF-HD15	Bra025362	MRKRQVVLRRASPEEPSRSSSTASSLTVRGVRYGECQKNHAAAVGGYAVDGCREFMASNGEEGSVAALTCAACGCHRSFHRREIETEVVCDCNSPPSTGN
	BrZF-HD16	Bra025363	MLEVGAMEMTPKSPEPESETPTRIQPAKPISFSNGIIKRHHHIHHHTLTVTYKECLKNHAAAIGGHALDGCGEFMPSPSSTPSDPTSLKCAACGCHRNFHRRDPDDSSLASAVPPPSLPPSSTTAAIEYQPHHRHHPPPPAPPLPRSPTSSSPPPISSSYMLLALSGNNKPGGNSLPFSDLNFAANNLSTHHHHHNHNHHTPGSRKRFRTKFSQTQKDKMHEFADRIGWKIQKRDEGEVRDFCRDVGVDKGVLKVWMHNNKNTFNTRRDQPFSGDTTVQKIDNGVAVSGGKNINNNNNNNNNNNAVDVGVHGGNGLEHDLHGGDGGRFESDSGGAAANGSSSTS
	BrZF-HD17	Bra025644	MDMATHTTITSPPKSPEPEPETPNRIQPAKPISFSNGIIKRHHHPTLLFTYKECLKNHAAALGSHALDGCGEFMPSPSLVSTDPTSLKCAACGCHRNFHRREPGNDSSIRPPPSSVAATIEYQPHHRHHPPPPPQLPPPRSPNSSSPPPISSSYMLLSLSGTNNNNNLAFSGNNHHHQTGSRKRFRTKFSQFQKEKMHEFADRVGWKMQKRDEDDVREFCRQIGVDKSVLKVWMHNNKNNFNRRDIQFSVAAAGATEIHKTDNGGGGIHAPIPAGETNNNGCNELHHSVSNGGGGFDSDSGGGGGAHGGDVNGSSSS
	BrZF-HD18	Bra025688	MKKRQVVIKQRKISYTTTTSSSNVRYVECQKNHAANIGGYAVDGCREFMARGGEGTDDALTCAACGCHRNFHRREVETEVVCEYSPPN
	BrZF-HD19	Bra026219	MDIASQDDHDMPIPLSTTFVGSGGGHGHMIHHHHDHHASDSAPPTHNHNNITTTQPPQMQLHGNGHGNSNDHHHQDPHHIGYNAIIKKPMIKYKECLKNHAAAMGGNATDGCGEFMPSGEDGSIEALTCSVCNCHRNFHRKEVEGETTATAISSHHQPPPPRKLMVNHHNIRSAMPHQMIMPIGVSNYRYMHNLESGDFMEQDGVTTASRPPAYNQKKRFRTKFTPEQKEKMLSFAEKVGWKIQRQEDCVVQRFCEEIGVKRRVLKVWMHNNKLHFSNKNTSNNINLEGNDNDKINNVNNVDVSGNNDMI
	BrZF-HD20	Bra026589	MEVASQEEHDMPIPINTTHGGHGHMIHRHHDHRHHNPANSTHPNPLMVLSNGNGFGQNHDDPDHHNVGYNIMISNNNNKEKHVVNKYKECLKNHAASTGGHAIDGCGEFMPSGEEGSIEALTCSACNCHRNFHRREIEGEDKTYFSPYHHNQPQRNPMFHHHHKMTKSPLPQQMIMPLGVATTTVSNTESEEDLPFQQPPPPYNHGGHNQKKRFRTKFTQEQKEKMLSFAERIGWKMQRQEESVVQKFCQEIGVRRRVLKVWIHNNKHNLSKKSNNNNVEISAGNNDINKALAGNLAPSS
	BrZF-HD21	Bra026812	MQSSCLYRECMRNHAAKLGSYAVDGCREYSQPSTGDLCAACGCHRSYHRRIEVQPSGQVTRARFPFTSLRRVKQLARLKWKAAAEDREEQEEQEEEDTEETSTEERMTVKRRRKSKFTAEQREAMRDYAAKLGWTLKDKRAVREEISVFCERIGVTRYLFKTWVNNNKKFYH
	BrZF-HD22	Bra026830	MEIASQEDHDMPIPLNTAFVGGGGGHGHMIHHHNDHHAANSAPPTHNNNNITTQPPQMPLHGNGHGNNHDHRQHQDPHHVSYNAIIKKPIITYKECLKNHAAAMGGNATDGCGEFMPSGEDGSIEALTCSACNCHRNFHRKEVEGETAATAISSFHQPPPPRKLMLNHHNIRSAMPHKMIMPVGVSNYRYMHHSESDDFMEEDGVTTASRPPPYNQKKRFRTKFTPEQKEKMLSFAEKVGWKLQRQEDSVVQRFCEEIGVKRRVLKVWMHNNKLHFSKKDSSNSINLEDNDNEKINNVNNVDLSGNIDMTKIVP
	BrZF-HD23	Bra027455	MDETKSKIEEKCRRRTKATPICRETGDHVHSPPTRITKSTRPTHAPPPNLESIFRLTPEPRYGECRKNQAASAGTTAYDGCGEFVSANPGEDSFDCAACGCHRSFHRKESLSDGILEVLKISPSQFRQIFCSPYGEAEEKKRIAMDKSPEEEEAARAKRLKTKFTAEQTEKMRSYAEKVGWKLSSEGRERVREFCDGIGVTRKNLRVWMNNHKEANGRVDEEEEGRVKRFKTKFTAEQTERMRSYAEKLRWKVGPEDREETEVFCNEIGVNRNNFMIWMNNHKEGRD
	BrZF-HD24	Bra031051	MKRRQVVIKQRKSSYTTTSSSSNVRYIECQKNHAANIGGYAVDGCREFMASGGEGTDDALTCAACGCHRNFHRKEVETEVVCEYSPPS
	BrZF-HD25	Bra031859	MDFEEEINLHEEEEEDALYDSPPLPPPSRVLKASTESPDTAGTTSTGEGGFMVVHGGSSLGGGGRFRFRECLKNQAVNIGGHAVDGCGEFMPAGIEGTIEALKCAACGCHRNFHRKESLYFHHHHAPPQQQHHPPPPGFYRLPAPVSYRPPPSQAPPLQLALPQRERSEDRMETSSAEAGGIRKRFRTKFTAEQKERMLGLAERIGWRIQRQDDEVIQRFCQETGVPRQVLKVWLHNNKHTLGKSSSPPLHHHQNPTLPPQSSSFHHEQDQP
	BrZF-HD26	Bra036852	MEHGGKCNAIATTTKISTKILEAKPHTNSYPKAKPGLDPTLPPFLVKKENHKPSSRGDQETKYKECQKNHAVSTGGHVVDGCCEFMPGGEEGTLGALKCAACSCHRSFHRKEVYEHINSTQELMSPAFYRSGSLYKAMIQPRGLYLPKKKRIRTKINEEQKEKMKEFAERLGWRILKKDEEEINKFCRLVNLRRQVFKVWMHNNKQAMKRNGNACNLQK
	BrZF-HD27	Bra037224	MEVREKKDNKIEMERRQSSANQNIQDPRLPPYTYSQTADKEKPTTKRNGSDRDPDLDTNPTSIAPAPRSYARPQTTSPTRRVSYRECQRNHAASSGGHVVDGWGEFMSSGEEGTAESLLCAACDCHRSFHRKEVDGMFVVKFNSFGHSQRPLVNRHVSPIMMSFGGGGGGRDPAESSTEDLNRFHQALSGNGVDQFQYHPKKRFRTKFNQEQKERMFEFAEKIGWRMNKSEDEEVNRFCREINVKRQVFKVWMHNNKQAAKKKET
	BrZF-HD28	Bra037816	MNLQEEEEDNAVYDSPPLPPSSCVLKASTESPDTAGTNLTGGGGFMVVHGGSRFRFRECLKNQAVNIGGHAVDGCREFMPAGTEGTIDALKCAACGCHRNFHRKELPYFHHLAPPPPPRGSYRVPAPVSYRPSPPQASPVQLALPPPAEDRMETSSAEAGGIRKRFRTKFTAEQKERMLGLAERIGWRIQRQDDEVIQRFCQETGVPRQVLKVWLHNNKHTRGMSSSSPLDQHQNHTLPPPS
	BrZF-HD29	Bra039038	MDMTLKSPEPEPETPTRIQPAKPISFSNGITKRHHHPIAVTYKECLKNHAAAIGGHALDGCGEFMPSPSSTPSDPTSLKCAACGCHRNFHRRDPEDSSLTSAVPPPSLPPSSTLEYQPHHRHHPPPPGPHLPRSPTSSSPPPISSSYMLLALSGTNKPGGNSLPFSDLNFAANNLSTHHLTPGSRKRFRTKFSQAQKEKMHEFADRIGWKFQKRDEDDVRDFCREVGVDKGVLKVWMHNNKNTFNNRRDQPVAGGTTVHCVDNGVAVNNAEDDGVHGGNGLEHNLHGDGAEGVNANGSSSSSGKSNNEA
	BrZF-HD30	Bra039039	MRKRQVVLRRASPEEPSRSSSTASSRMVRGVRYGECQKNHAAAVGGYAVDGCREFMASNGEEGTVSALTCAACGCHRSFHRRETEVVCDCESPPSTGN
	BrZF-HD31	Bra039615	MGDGKTKIISKPSTPDHRIPPYTCSQTTEKENPTTIRNGSNPDPDLDTNPNSFAAPAPRSYVRPQTTSLTKSVRYKECQRNHAASSGGHVIDGCGAFMSSGKEGTAESLLCAACDFHRSFHRNKIDGMFVVKFNSFGLSPRPLVSRHVSPVMMSFARGGKDPAESSTEDLNSFINLLVVME
Oryza sativa	OsZHD1	LOC_Os09g29130.1	MDFDDHDDGDEEMPPMPVSSSYETPPQHGLAGGGMAPKPPGEIGSRVKGPSCGGGRYRECLKNHAVGIGGHAVDGCGEFMAAGEEGTIDALRCAACNCHRNFHRKESESLAGEGSPFSPAAVVPYGATPHHQFSPYYRTPAGYLHHHQHHMAAAAAAAAAAAGGYPQRPLALPSTSHSGRDDGDDLSGMVGPMSAVGPLSGMSLGAGPSGSGSGKKRFRTKFTQEQKDKMLAFAERVGWRIQKHDEAAVQQFCDEVGVKRHVLKVWMHNNKHTLGKKLP	14	http://rice.plantbiology.msu.edu/
	OsZHD2	LOC_Os08g37400.1	MDFDDHDEGDGDEEMPPMPLSSGYDAPMQPGLGGGGGGVPKPGGGVGGGGGGGGGGGGGGARYRECLKNHAVGIGGHAVDGCGEFMASGEEGSIDALRCAACGCHRNFHRKESESPTGVGPAEPSAVSPAAISAYGASPHHQFSPYYRTPAGYLHHQQHQMAAAAAAAAAAAAGGYPQRPLALPSTSHSGRDEGDDMSGMVGPMVIGPMVGMSLGSAGPSGSGSGKKRFRTKFTQEQKDKMLAFAERLGWRIQKHDEAAVQQFCEEVCVKRHVLKVWMHNNKHTLGKKAP
	OsZHD3	LOC_Os12g10630.1	MDLSGAQGELPLPMHAAASPYLGLHHDHHHHHGGGGGGGGMNGRHMSPPTPPAAAEESKAVVVVSSSATAAARYRECLKNHAAAIGGSATDGCGEFMPGGEEGSLDALRCSACGCHRNFHRKELDAAAAPPLHHHHHQLLGVGAHPRGHGHHHHHLLVAALPPPTRMVMPLSAMHTSESDDAAARPGGGAAARKRFRTKFTAEQKARMLGFAEEVGWRLQKLEDAVVQRFCQEVGVKRRVLKYGSGAPEELKKLDFFWERRGGGGGNPLRNKMKIHLASASTSIRLQLSPTETL
	OsZHD4	LOC_Os11g13930.1	MVSILQLQTRTEASPASSASAAATRIFAVRRQQQEQEGEEEEEEFEFQERMDLSGAQGELPIPMHASAAASPFAGMGAHGGAGGGHVVELHRHEHVGNNGQAMAMASPPPTNVAVAAEQEGSPVAGKKRGGMAVVGGGGGVAVKYRECLKNHAAAIGGNATDGCGEFMPSGEEGSLEALKCSACGCHRNFHRKEADDLDADSCAAALRAAAGRHHHLLGPALPHHHHKNGGGLLVAGGDPYGAAYAAARALPPPPPPPPHGHHHHHQIIMPLNMIHTSESDEMDVSGGGGGVGRGGGSSSSSKKRFRTKFTAEQKARMLEFAERVGWRLQKLDDAMVHHFCQEIGVKRRVLKVWMHNNKHNLAKKPLPSSPPPPPQIPPMSMPPSPPPPQIPPMSMPPS…
	OsZHD5	LOC_Os01g44430.1	MELSEHEEDAGDVGGGCSSPPTPPHRVLTSAAPETIRCRYHECLRNHAAASGGHVVDGCGEFMPASTEEPLACAACGCHRSFHRRDPSPGRAGAARLPQLHLPASINSRAPPALLLPPAAAASKQGLPFPGYGTPSGGTGTTTASSSDERLRPSPVQPRRRSRTTFTREQKEQMLAFAERVGWRIQRQEEATVEHFCAQVGVRRQALKVWMHNNKHSFKQKQQQENRQEQQQ
	OsZHD6	LOC_Os05g50310.1	MEFRGHDEPVDEMGVAYGRTPPSSSSSPAASASAGNGAGAAEVRYHECLRNHAAAMGGHVVDGCREFMPMPGDAADALKCAACGCHRSFHRKDDGQQQQQLRLLIPSPPTPRVPLLMPPPQPQPHPHPQHPYLHPPFPYHHTPSGSGGTTTESSSEERGPPSSSAAAAQGRRKRFRTKFTPEQKEQMLAFAERVGWRMQKQDEALVEQFCAQVGVRRQVFKVWMHNNKSSIGSSSGGGSRRQPQEQQSQQQQQQQ
	OsZHD7	LOC_Os02g47770.1	MEYKRSSHVEEEEEEEEEEDDEEEDEEEQGHHQYTTAAAQQQLHPQVLGSSASSPSSLMDSAAFSRPLLPPNLSLVSPSAAAAAAPGGSYLHAAHHHGQGRRVEAPGGESQHHLQRHHEPARNGVLGGVAGAHAASTLALVGGGGGGPRGGEGAAGEAPTWRYRECLKNHAARMGAHVLDGCGEFMSSPGDGAAALACAACGCHRSFHRREPAVVAPASLSLCPASASASAAAGLVSLSPSATPTGANSSRLMPLLLAPPHMQKRPPVLPVSPASAPAALAESSSEELRPPPLPSSHPHAHAAAVVAASASAPPGPSKKRFRTKFTAEQKERMREFAHRVGWRIHKPDAAAVDAFCAQVGVSRRVLKGGDTSTALAAKPPFLRAFAAFFGGQFCLSCF
	OsZHD8	LOC_Os04g35500.1	MMDHLSLVPYEGGSAGGGGGGGKYKECMRNHAAAMGGQAFDGCGEYMPASPDSLKCAACGCHRSFHRRAAAGIGGGPVFFRPPPPPQPHSHHAALQGFLPSSVPAPAPPPQLALPYHAVPAAAWHHAAAAAAGRAGSETPPRMDDFGPGSAGGSGSGGGGIFGRKRFRTKFTPEQKERMREFAEKQGWRINRNDDGALDRFCVEIGVKRHVLKVWMHNHKNQLASSPTSAAAAAAGVMNPGAGIGLGTGLGTGISGDGDGDDDDTDDSPPRAAVSSPSPSPISV
	OsZHD9	LOC_Os09g24820.1	MEAMDVKYKPLVFPNGAIKKAAKPAAVAPAVGGGGGGETVYRECLKNHAASLGGHALDGCGEFMPSPAANPADPTSLRCAACGCHRNFHRRLPEGSPPPPPPPALLPAPPMPPHRGEETPEVRLPGVDGDESDSDSDGSEYDDERSVSPPPPPLAAAVAHQVYYPSAPHMLLSLGSSGQAQRLPPQVMSPAAAAAPPPGGGGGGMPRKRFRTKFTAEQKQRMQELSERLGWRLQKRDEAIVDEWCRDIGVGKGVFKVWMHNNKHNYLGGHSARRSASSSSAAAAAAPPFNPPTSPPPPPPPPPHATDFNINGTATAATAAAAATIAAGNHQENGASSPQSA
	OsZHD10	LOC_Os08g34010.1	MEAVVGVKYRPVVFPNGGAAAAAAGKSKATPASATAAVYRECLKNHAASLGGHAVDGCGEFMPSPAADAADPASLKCAACGCHRNFHRRLPEAPPSPPLLALPPPPPPPPPPPPPPQPQQHLPRTAAVAVAPQLLLHGSHQRREQSPETDRVRGPGHHHDDDAAADDDDSEDSEMSDYDDDRSASPLQAPPPVLSPGYLPSATHMLLSLGSASAPAVAASRPHAAAAAMGPPPPPGAATSASRKRFRTKFSPEQKQRMQALSERLGWRLQKRDEAVVDECCREIGVGKGVFKGQLVLPLSTVITSFVLELIWVCMDNDDDDVLIGVLGGVVF
	OsZHD11	LOC_Os03g50920.1	MEQQQERPREVYRECMRNHAAKLGTYANDGCCEYTPDDGHPAGLLCAACGCHRNFHRKDFLDGRATAAAGGAGGAGVGVAPMLPAPGGGGPPGYMHMAAMGGAVGGGGGVDGGGGSGGRRRTRTKFTEEQKARMLRFAERLGWRMPKREPGRAPGDDEVARFCREIGVNRQVFKVWMHNHKAGGGGGGGGSGGPGAGGGAQTSSSTTRGGGDVGVGLSPAMGGDGEDDEEVRGSEMCM
	OsZHD12	LOC_Os11g03420.1	MGPQQDRSAAKPYANGSTAAAAAAGRKENNKVVRYRECQRNHAASIGGHAVDGCREFMASGAEGTAAALLCAACGCHRSFHRREVEAAAAECDCSSDTSSGTGRR
	OsZHD13	LOC_Os12g03110.1	MGPQQDRSAAKPYANGSTAAAAAAGRKENNKVVRYRECQRNHAASIGGHAVDGCREFMASGADGTAAALLCAACGCHQSFHRREVEAAAAECDCSSDTSSGTGRR
	OsZHD14	LOC_Os09g24810.1	MMKRLVVLRRREPAVRFSCCGVRYGECRRNHAASTGGHAVDGCREFIAAEDGGGGNSTSAVGVAAAALKCAACGCHRSFHRRVQVYEVAWDDDCASGDTSSSSPSSSSSLSSE
	OsZHD15	LOC_Os06g23030.1	MMKRMVILRRCEPPPPQPAAAVVAAMGGCCGRVRYGECRRNHAARMGGHAVDGCREFLAEGEEGTGGALRCAACGCHRSFHRRVVVVQQCCACDTAAAAAAAGGWEWRDCSPESSSSASSTTAS
Selaginella moellendorffii	SmZF-HD1	111756	MDVLVAYGACKRNQNHTSATPVLDGCMEFSSSFKGERKCEACGCHRSFHER	7	http://planttfdb.cbi.pku.edu.cn/
	SmZF-HD2	68508	VRYRECLKNHAAGIGGHALDGCGEFMPSGEEGTIESLKCSACDCHRNFHRREVEGAKDVMSKKKPSSVLPLQQHGSPLGSMARSPGALVALSNSDQSDDHDLGAQHQTTYSLAHHLIPSAIKKRFRTKFTNEQKEKMFHFAHRLGWKIQKHDEGEVQQFCADVGVKRHVLKVWMHNNKNTFGKK
	SmZF-HD3	38995	SKTVHYRECLKNHAASIGGHSLDGCGEFMPCGEEGTMEALKCAACDCHRNFHKREVEGEPLVCD
	SmZF-HD4	38997	KAVRYRECLKNHAAGIGGHALDGCGEFMPNKEDESSMRCGACDCHRNFHRREVEGEKPICDLCKEDDGTAGG
	SmZF-HD5	86048	MASQKRAPDPIAAKASAPSQRYGACKRNHALGNGGYLLDGCQEFDTDCETSKICSACGCHRSFHTKIGDNPGSTGAGFSEGLLDPPASPGDSR
	SmZF-HD6	85536	RLRGGGGGGGGRGYTQCLKNHAAGIGGHALDGCGEFMPCGEEGTLDALKCAACDCHRNFHRREVEGEPSCLECHHRKDKKRLMLPSRSGELDDQGVYMPNAGGPNLKKRFRTKFTGDQKERMLAFADKVGWKIQKHDEAEVQQFCNEVGVKRHVLKVWMHNNKHTLGKKM
	SmZF-HD7	17503	LYKECVRNINAENGGEEVHDGCQKFTAAGKDGSPEALKCAACGCHRNFHQQESETPTAIKGSDLTQFADDILGVDKAQSPDDSTPKEKRKRTIFSAEQLTKLEALAESVHWSLGNIPKDQQASAAMEIGITVESLKYWFHNRK
Solanum tuberosum	>PGSC0003DMT400009033		MEHRGQEKDMGLPNPNPTSYNPSHLNQQESSSSAANKFLTAPIASNIPNRTTNEQNIHENTIFSPNQTLDQHNLTQNSDPDPVRQLSTSSASERNITPVRYKECLKNHAANMGGYVRDGCGEFMPSGEEETPEYLKCAACDCHRNFHRKETEDESQTPGVHRNNHRILNQTPPSLPAVPTQQQHHHKYSHSYPRGHMAPVMMSFGGNTGVAAESSSEDLNMFHGGQGIIQPCNFSASKKRFRTKFSQQQKDRMLEFAEKLGWRIQKQDEQEVHQFCNEVGVKRQVFKVWMHNSKQATKKKQT	20	https://phytozome.jgi.doe.gov/pz/portal.html#!results?search=0&crown=1&star=1&method=2296&searchText=CSD&offset=0
	>PGSC0003DMT400009581		MELAGGEEKEMRMSGYHSLDQNIDLLSPTGGGGGGGGAAPGDGAAPHTNSTAGSNKFNKGTTTARARYRECLKNHAANIGGNVTDGCGEFMPSGGEGTLEALKCAACNCHRNFHRKEQPNNNAGIMVVHPLQLPQSLPSPIPSLNHHHHHHHQHGGGRSIWTTMPPQPVKMAFGGSGGGSGATDSSSEELNFNTYHHQQATSVHPQQPFMLAKKRFRTKFSQEQKEKMLEFAEKLGWRIPREDDTEVQRFCSQVGVKRQVFKVWMHNNKNPSSAKKNIIQEDQP
	>PGSC0003DMT400017840		MELNTNTTTAPAAAIKTPELAETETPSRIQQPKPFPFSNGVLKRKNHHPVVVVYKECLKNHAANLGTHAVDGCGEFLPIPAANPADPTSLKCAACGCHRNFHRRDPEEPPPIATAAIEYQPHHRHHPPPPCGDHSSPNSPSPPPISSAYYPASAPHMLLALSAGFSGEKNQNLPTSTTPVAVANSNGRKRFRTKFTPDQKMKMLKFAEKVEWKMQKRDEDLVNNFCNEIGVEKGVLKVWMHNNKTTSVSGKKLDQPITGNGDHQNGNTNNIVNGFCIVSRNNTTHPDQNNTDSEFHIHHESSMNDDNKKEHLSFDANNVVVTNGSSSSS
	>PGSC0003DMT400033624		MEFDEDHEEQEQEIGAAGVENYVTTGNNSGREEGISPSSIGRKSNVRYRECLKNHAVGIGGHALDGCGEFMPAGEEGTMDALKCAACNCHRNFHRKEAEGEVFHHTPPPHLTHHHHPQFSPFSSYRTTHHPSGYLHVNQLPHQRPLALPSTSRDDEDMSNPSSSGGGGGSGGVGGSRKRFRTKFTGDQKDKMLAFAERLGWRMQKQDEALVQQFCAETNIKRHVFKVWMHNNKHTLGKKP
	>PGSC0003DMT400034368		MDLTNNTTITTTTTTTTTVKTPEAEIETPTQIQKLKPFPFSNGVLKRKSSFHHHPVVVIYRECLKNHAASLGGHAVDGCGEFLPSPTANPSDPTSLKCAACGCHRNFHRREPEEPVVIPPPPIATAVLEYQPHHRHHPPPPLQVPRGDHSSPNSPSPPPISSAYYPASAPHMLLALSAGFCGEKNQNPTSAPLANSNGRKRFRTKFTPDQKVKMLELAERIGWKMQKRDEDLVSNFCNEIGVEKGVLKVWMHNNKNTFGKKSDQPNSGSGDGDNDNDNDDNHHQNGNTNSVNGFCIVSRNNNTDSEFHQHIQQHQHESNNSDNKKGIIHHLHTSDSVVATNGSSSS
	>PGSC0003DMT400035635		MELSNNNSTIYTKTPEAETARIIQHNKPFSITNGILKRQNHHPLPLPVVVVYKECLKNHAATMGAHAVDGCGEFMPSPTATATNPTSLKCAACGCHRNFHRREPEELFPPPNTAAALQYQSHHRHHPPPPLPNRGSGDHSCPNSPSPPPISSAYYPSAPHMLLALSSGLSGRPVENNNNHLPINPNSTTPVSNPNGRKRYRTKFTQNQKEKMLEFSERVGWRMQKQDEEIINKLCHEISVEKGVLKVWMHNNKNNFGRKDQSVSNNYINGINFGISSTNDNNKEETHSHGVSHNNIVSVVATNGSSS
	>PGSC0003DMT400044269		MQKQNIYPDFRLSDAKSVNWNTDPSKLHPSINGLSAPATDEKPMSLQVPAVSQCLSVPSIRPPLPLLAHSVSVAGRLCADRLTTSGIYVPQSYPKGILGSPIFGRNEQAGRGSTFPSPSQALDQSSLAQQHNQLNSYKEPKMTVRIAQSQPPSTTSVSDTTSSIRYRECLKNHAASMGGHALDGCGEFMPSGEEGTPGALKCAACNCHQNFHRKEIDDYQQMDDVGSHSRFSQPRNNSSSGSIQNQSPISLPTQQLQQYHHDYSNSCSPRSLVDSLQPYTQPPSPTSGSVFSQQAWERIEPSSIRPSYSYEMVNHNTMQNGKQREYSWSDSSSNTSRSRDHPSIRNENWNFDMFKPLNNRTPDHIPLEFPAYPSRCQPQTVFADEFPHLDIINNLLHEE…
	>PGSC0003DMT400044270		MAAPQIDFNSENQEPKSKIVYLNYRRMPAAIFRKKYWDWNSMVSVCKLTMVGNFFIPKPKMTKIRVSFQAKLSLKGVVKIRSYDSYHVFLDFTAEEDYQSVLLKERVVVAGAIMEVFRWTPEFHDQFREAFGVVELDNTKRDEHIGGGNEYGTEESDSVDCVPEVTNSDSEDRVASPIKCETSKLPSSVGISCSGFSGLSSAPYRITGRIPSVTYENSTMCSTDLVPIRGTYLNHNNLKSYSREWNYGSKPTSEAADLACETLSQPLYALSIVERHENQKSRPPIKVQHSTYMGYPTVNFPRSYGESLVSDYKLTLLGNFSYKRPKMKEIRADFKAQNPLNGQVKIRNCSSRQVLILFTNEEDYYTVLYKKAFIVAGALMQISWSSPDFHHEVKQNIYP…
	>PGSC0003DMT400050286		MMKKRQVVVRRISSGSSTIRNIRYVECQRNHAANIGGYAVDGCREFMATGDDGTAALTCAACGCHRNFHRREVDGGEVVSESS
	>PGSC0003DMT400053397		MELPSQDHEDMPIPINSTYGHMIHHDPTPPNNTNHIIPPSMNGPPIDAPPVATAADHHVPFKKMIRYKECLKNHAASMGGNATDGCGEFMPSGEEGTIEALICSACNCHRNFHRKEIEGDQQLQLPSSCDCFHHLNNRGGSTKKVYLGHNHHKTSLGPEPFGTIIPTRPIIPPHHQMIMSYNMGSLPNSESEEHDQDHHHIGGIMAMARPLHHVKKRFRTKFTQEQKDKMLNFAEKVGWKIQKQEEGVVQQFCQEVGVKRRVLKVWMHNNKHSLAKKNDSIPNENQV
	>PGSC0003DMT400060623		MEFEDQEKQRDEEIAAAPTHNDNSDSTTKMPPSPQLELEPLTAVQLWTNNKPKYKECLKNHAVGVGGHAVDGCGEFLPAGEDGSIDSLKCAACNCHRNFHRKIAPPPLATAAATGGEPVPFVYHSHNQLPTYYRTLPPPCGYLQYHVAPHQRPLALPSTSGGYREDQEDISNPNYSGGSKKRFRTKFSQVQKEKMQELADKLGWRIQREDEELVQQLCNETGITRQVFKVWMHNNKHTLGKKP
	>PGSC0003DMT400080288		MELTCSTNPTPTSTKTPDSEVDTPPLIKPLSFSNGNNHHNHHHELPPCTAVIYKECLKNHAASLGGHAVDGCGEFMPSPESTPSDPISLKCAACGCHRNFHRREPSDDSSPPAHFIDFRHHIFPQIKRFSPSPSPSLSLSPPPLPSLFQPQPVTPTGLKSENPNGRKRFRTKFTAEQKEKMHSFSEKLGWKLQKCDETAVDEFCNEIGVGKSVLRVWMHNNKNTIGKKDYQSSRDHSFENKNGFNINGTASSNEEEDHHKSNNNDNSTTSNCELHLHISTNGSSSSS
	>PGSC0003DMT400083993		MQGAKSNDIYRECLRNHAASLGSYATDGCGEFTLDDSNTSPGGSTSLNCAACGCHRNFHRKFTCGGSYSNNSSRDDREIIAAHDYRLATTEESPAVSERSGKKRFRTKFTGDQKEKMLAFAEKLGWTLQRKDEENETERFCREIGVSRKVFKVWMHNHKNNSSSVSSTITGNNASSLTQ
	>PGSC0003DMT400084919		MSKYKECLKNHAAGIGGHAVDGCGEFMPSGEDGTVDVFKCAACNCHHSFHRKETVHHHHPCGYFPYIMPRERPLALPLTSGGTGGGFREDQELLEMCSPNNNINGTLLKKRFRTKFSQEHKDKMLALAEKLGWKLQRHDEGVVQQLCNEIGIKRHVFKVWIHNNKHTLGKKLTLD
	>PGSC0003DMT400086860		MANNSSSNPSGDMTIKYGICLKNHATKFGDYSVDGCREFVKKGDDGTKEEFICANCGCFRSFHRMNSQSLYRPPVLRSRFFHPHVIPHGGGNAPIIFHPFTTRVMPMQYIRRPIFYYYP
	>PGSC0003DMT400089171		MANMLRANQAARAIYKPKGPIVYGDYNRCLLANVNTADSCQAFAPGGPIGSLESFQCQVSHCHQNVHCRDVDTEKSSKTKKANRLGRINAQIFESPGVSIALAESIMARATQKWMHNNKKDGGNKRKKTWDEHVVEEYEKEQPQILANQLEWTLNMTSENGKNKKIKKDEDEKLDGFEMYIKTKSKAIKKLHLAQAEESASSDNHKCPN
	>PGSC0003DMT400090846		MANNSRSNPSGDMIIKYGICLKNHATNFGDYSVDGCREFVKKGDDGTKEEYICANCGCFRSFHRMNSQSLYRPPILRSLFFHPHVNPHGCGNAPVSFHPFMNRFVPVQYIRRPVFYFYYYP
	>PGSC0003DMT400093858		MFRAAREGDFFRSIVSTAKKAELLVLEEFREPKKARSSVQFYGASSRGRGSHRGISFFQCHGPVHASMPIVESGQSTRGLIVYGESNRYVLASVNVADSCQAFAHGSPIGSMESFQCQFCHCHQNVHRSTQRDVKTEESSNTKKANHLGRINEQIFDSPGVSIALTESIMARATQKLVHSNKKNDGNKRKKSWDEHVVEEYEKEQPQILANQLEWTLNMTSENGKNKKIKKDEDEKLDGFEMSIKTKSKAIKKLHLAQAEESASSDNHKCPN
	>PGSC0003DMT400095642		MANMLRANQAARAIYKPKGLVVYGECNRCLLASVNVIDGCQAFAPGGPVGSIEFFQCQFCHCHRNVHRRLDVNNHQVPPAPTQQQAVTQRDVKTEESSNTKNTNHLSHITAQIFDSPGVSIALAESIMTRATQKWVYSNKNDGGNKRKKSWDEYIVEEYEKEKPKILANQLEWTLNIRSENGKNKKIKKDEDEKPDGFEMYIKAKGKAIKKLHLAQAEESISSDNHNCPN
	>PGSC0003DMT400096005		MSKYKECLKNHTAGIGGHAVDGCGEFMPSGENGTVDVFKCAACNCHRNFHRKETVHHHHPCGYSPYIIPRQIPLALPLTSGGTGGGFREDQELLEMCSPNNNINGTLLKKRFRSKFSQEHKDKMLTLAEKLGWKLQRHDEGVVQQIV
Nicotiana tabacum	>XP_016432582		MKKLQLFLKREDSSTNSANFSVRYKECQKNHAARVGGYAVDGCREYMPTSGEEGTNSAFTCAACGCHRNFHRRQVVETEVASDSSSSSSSTNN	38	http://planttfdb.cbi.pku.edu.cn/
	>XP_016433661		MKKLQLYLKREDSSINSANFSVRYKECQKNHAARVGGYAVDGCREYMPISGEEGTNSAFTCAACGCHRNFHRRQVVETEVASDSSSSSSSTNN
	>XP_016437739		MQGDKANDNIYRECLRNHAASLGSYATDGCGEFTLDDNNNNNTSPRSASLHCAACGCHRNFHRKVMYGASYSNNSSRDREIVAAELTDYGGGRMSAALTAEESPRSGKKRFRTKFTTDQKEKMLAFAEKLGWTLQRKDQENETERFCREVGVSRKVFKVWMHNHKNNTSSVSTGNASSLTQ
	>XP_016437760		MEVPNEEGEMAMPINSAYGHGHMIHHDPAPQNNHIIPSSQIITSKNGPPISSNKKMMKYKECLENHAAAMGGNATDGCGEFMPSGEEGTFEFLTCSVCNCHRNFHRKETEGELVRKVYVGHPHKAFVYPASRAAPHQMIMSYNNHMGSIPGINQEDGIINGGCGVMARPLNYQQLVKKRFRTKFSQEQKEKMLNFAEKIGWKMQKQEEAMVQQFCQQVGVKRRLLKVWMHNLAKKNSNDINTESQV
	>XP_016437905		MATNNKHFLVKYGECKHNYAASAMGYALDGCGEFCPNGIPESLICAACHCHRSFHRKMEMEIPVLSKSHHNHGTSLVIVVPPTPSQQQSRIHPRQTYDKNNVVATHHREQRQRRWAEER
	>XP_016439200		MDSTCSIPTPTPIPTKTQVPLIKPLSFTNVTSKKHHQVHNHQPPSAVVTYKECLKNHAASIGGHTVDGCGEFIPSPSATAADPTSLKCDVCGCHRNFHRREPDDDFMDIRHHHAQVATPATPTALKPENPRRRRRFRTKFSQEQKNKMYSFSEKLGWRLQKCDEAKVDEFCNEIGVGKGVFRVWMHNNKSTLGKKDFQNANNSTRPYPTTTNSKR
	>XP_016440003		MCHLSFQTKEMTKRQVILKKDDFSDDDSTNSSFTIRTVRYRECQKNHAASVGGYAVDGCREFMPCDEEGTPGALTCAACGCHRNFHRREVETEVACDCSFPT
	>XP_016445401		MDISSNTNTAIATTVKSTEAEPETPIRIQPAKPISFSNGVLKRHNSLHLPHHHGFNNNHHHHAVVVTYKECLKNHAASLGGHAVDGCGEFMPSPTANPVDPTSLKCAACGCHRNFHRREPEEPVLPNQNTIPALEYQPHHRHHPPPPPPPHHGGSGGHSSPNSSSPPPISSAYYPASAPHMLLALSAGLSGPPAETNPLISPSSNPMSSAHLSNPNGSGRKRFRTKFTQDQKERMLEFAEKVEWKIQKRDEELISDFCSKIGVEKGVLKVWMHNNKCKKDQATAAAAVNAVASTNNLNGNNANGFGFISRNNTDAIASEFHIHRESSNDNDKNHNHHLHNNDSVSAHGVTTNGSSSSS
	>XP_016451406		MEHTGQDKDMGMPNSIGFNSSHLNQQESTPFAAAKLPTAPIVSSLPDRTRNEQISHGNTIFSPNQTLDHQHNLTQNSDPDPTVIAVQLRQQSTTSASDKNSSVRYKECLKNHAASMGGHVLDGCGEFMPSGEEGTPEYLKCAACDCHRNFHRKETEDESQTAGVHRNNSNSHRIHAQIPPSLPAPPQQQHYHKYTHGYSRGPMPPVMMNFGGNSGVPAESSSEDLNMFNSNAGGQGVIQPCTFSASKKRFRTKFTQQQKEKMQEFAEKLGWRIQKQDEQEVQQFCNEVGVKRQVFKVFMHNCKQAIKRKQT
	>XP_016451603		MELTCGSNPTKSTPDSENDTPPLIKPLSFSNGILKNHHFYHHQQPPSAAVTYKECLKNHAASIGGHAVDGCGEFMPSPDSTPSNPTSLKCAACGCHRNFHRREPAEDSSPTHFPSHFINFRHHILPPIRRFSPSSSSSPPPPFQPQPITPKVEHNPSGRKRFRTKFTQQQKEKMHSFSEKLGWKLQKCDEAKVEEFCNEVGVGKGVLRVWMHNNKNTFAKKEELQNGNNNSNGFNIHGSSSNEDHNNCGLHLHISTNGSSSS
	>XP_016452911		MASNSKHFLVKQKYYECKHNYAASTMGYALDGCREFCPNGAPESLICAPCLCHRSFHRKMEVELPILSNTHHRHGTSLVIVVPPTPTSQQRSRIHPHQKYDENNNVAATSPPQGAETTEMGGGEIEVVEQMSIKRKRINSEQKERVKAFAEKIGWRRWTKYNKEVKTFCAEIGITPYFLKNWIDNNRRRFGPKKTI
	>XP_016453067		MTKRQVILMKDDFSDDDSTNSSFTIRTVRYRECQKNHAASVGGYAVDGCREFMPCGEEETPGGLTCAACGCHRNFHRREVETEVACDCSFPT
	>XP_016455169		MEFDEEHEEQEEEIGNIHQISSAAATVNYQTQGNNSVRGVEEGVSTTVRKSSVRYRECLKNHAVGIGGHAVDGCGDFMPAGEEGTMDALKCAACNCHRNFHRKEVEGEVFHHTPPPHLTHHHP
	>XP_016456660		MEFDEEHEDQEEEIANIPQIPTTENNYQELGEGGPISQAAATLRKNNVPIPRYRECLKNHAVGIGGQAVDGCGEFLPSGEEGTLDALKCAACNCHRNFHRKEVEGEILNFHHPTPPPPILHHPPHHYPYRYHQRPLALPSISSREDIEEYVSNPSSSGGSGSRKRFRTKFTQDQKEKMFAFAEGLGWRIQKENEAAVQQFCAETNIRRQVFKVWMRNNKNTLGKKP
	>XP_016462879		MEFETQEDQKEIRASPNYNSVLEISNSTNEPKMPSNSDELILDAPLQMRKPKYKECLKNHAVGIGGHAVDGCGEFMPAGEDGSLDALKCAACNCHRNFHRKETQIHHPPYYRTPPCGYFQHVMPPQRPLALPSTSGGGGGGGYREDQEEMCNPNNSGTKKRFRTRFNQEQKEKMLELAENLGWRIQRQDEGVVQQLCNEIGIKRHVFKVWMHNNKLTLGKKTLIQSISPSLFPAQERS
	>XP_016467621		MDFENHQVEEEETEPPPSYDDSLNNSNSTHPTKMPSPTPMELEPLAAVHTWHNNKPKYKECLKNHAVSIGGHAVDGCGEFMPAGEDGSLDSLKCAACNCHRNFHRKITQPPLITAAEPPPFVNYHSPYYRSLPPPCGYLQYHVAPQQRPLALPSTSGGYREDQEDMSNLNNSGGSGSNKRFRTKFSQEQKEKMQELADKLGWRIQREDEELVQQLCNETGVRRQVFKVWMHNNKNTLGTCGHYCNIAVACITIFLHI
	>XP_016471282		MDSTYSIPTRNHIPTKTPDSEKDFPPYPQVPLKPLSFTNVTSKKHHQVHNHQPPSAAVTYKECLKNHAASIGGYTVDGCGEFIPTPDAIAADPTSLKCDVCGCHRNFHRRERDDDFMDFRHHHAQVATPATPTALKPEKPRRRRRFRTKFSQEQKNRMYSFSEKLGWKLQKCDEAMVEEFCNEIGVGKGVFRVWMHNNKSTLGKKGFPKCQQQYQTVPYNNKQ
	>XP_016472938		MDFENHQEEEETEPPPRHDDSLDNSNSTHPTKMPSPTPMELEPLAVVHTWHNNKPKYKECLKNHAVSIGGHAVDGCGEFMPAGEDGSLDSLKCAACNCHRNFHRKITQPPPNAVEPLPFVNYHSSYYRSLPPPCGYLQYHVAPQQRPLALPSTSGGGGYWEDQEDMSNLNNSGGSGSKKRFRTKFSQEQKEKMQELADKLGWRIQREDEELVQQLCNETGVRRQVFKVWMHNNKNTLGKKP
	>XP_016475302		MGIPNSIGYNPSSSFSDTRRNEKAGSGNVILSPIQTLNQHNQHSLQGHSQLNSHQLEEERDPLVAATNRAQLRQQSTTSGNGTTTTTTSSSSVVRRYRECLKNHVASMGGHVLDGCGEFMPSEEEGALKCAACNCHRNFHRRETFSEAETQIARPRPPYSTFNPPIHSSSNYHHNYSTASPVMMTFGRNAESSSEHLNLFNSNAGGGQSSKSKKRFRTKFTAEQKERMHEFAEKVGWSIQKQDEQELQHFCNQVGVKRQVFRIWMHNSKQANKKRQM
	>XP_016478339		MELTCSSNPTKSTLDSENDTPPLIKPLSFSNGTLKNHHFHHQQPPCAAVTYKECLKNHAASIGGHAVDGCGEFMPSPDSIPSNPTSLKCAACGCHRNFHRREPAEDNSSPTHFPSHFINFRHHILPPIRRFSPSPSSSPPPPLQPQPITPKAEYNPSGRKRFRTKFTQEQKEKMHSFSEKLGWKLQKCDEAKVEEFCNEVGVGKGVLRVWMHNNKNTFAKKDDHNNTNGFNINDSSSNEDHNNNNDSNNCGLHLHISTNGSSSSS
	>XP_016480030		MSRSNLFKMYWDAAAAKCRLTMVGKFFKRKPKMTAIRASFSAKYPLKDHVKIVSFDSLHVFLDFTNEEDYDAIFFKETIIVAGAQMEVFRWTPEFHGPFTKMKPDNHTAKVEGRDETLGIMELDKNEHIGGGNEYGSKESEAAPKNTHILEDGLYISDSVDCVPEATHSDSAERVASPVNCSTATSEIQASAETSCSGSSGLSFASDGIAGGIPSVMDDSSSMCSTDSMSFRGTYSNHNIQKLYGRGWKYGSKSTSNAADWASEKLNQPLDALPIGEHHEDRKSRPPIQVQYSTYRGRQAVTFPENYWESLVPDCKLTLIGNFFQRKPRMKEIRADFIAKNPLKGQVKITHYTSQQVSLDFTNEADYDTVLSKKTLTVAVMQISWWSRDIHHEVGKQEW…
	>XP_016480031		MAASKMDIIDSENQTKMKPDNHTAKVEGRDETLGIMELDKNEHIGGGNEYGSKESEAAPKNTHILEDGLYISDSVDCVPEATHSDSAERVASPVNCSTATSEIQASAETSCSGSSGLSFASDGIAGGIPSVMDDSSSMCSTDSMSFRGTYSNHNIQKLYGRGWKYGSKSTSNAADWASEKLNQPLDALPIGEHHEDRKSRPPIQVQYSTYRGRQAVTFPENYWESLVPDCKLTLIGNFFQRKPRMKEIRADFIAKNPLKGQVKITHYTSQQVSLDFTNEADYDTVLSKKTLTVAVMQISWWSRDIHHEVGKQEWKAMDKERDVKPGIMEQQKTELDELIGGETEYKIDAPEAVLETPDILGEVSDVSNSLHIVPEVAHPDFRDNDASPVNCDTDTSKMH…
	>XP_016482443		MEFDEEHEDQEDEIANISQIPATTENNYQEFGEGGPISQAAATLRKNNVPSPRYRECLKNHAVGIGGQAVDGCGEFLPAGEEGTLDALKCAACNCHRNFHRKEVEGEILNFHHTTPPPILHHPAHHYPYRYLQRPLALPSVSSREDIEDYVSNPTSSGGGGSGSRKRFRTKFTQDQKEKMFAFAEGLGWRIQKENDAAVQQFCAETNIRRQVFKVWMHNNKHTLGKKP
	>XP_016482481		MEIPSQEEEMPMPINSTYVGGGGGHGHGHIIHHDPTPVPNNTNHIIPSSVANSINGPPIEATPVSADHHVPYKKIVRYKECLKNHAAAMGGNATDGCGEFMPSGEEGTIEALICSACNCHRNFHRKEIEGEQQLLQLQPPPSSCDYYNLNRGGKKVYLGHSHNHHKSLLGPEQYGTIIPSRATAPHHHQMIMSYNNMGSLPSESEEHEDINGGGGVMAMAMARPLHHHNQMVKKRFRTKFTQEQKEKMFNFAEKVGWKIQKQEETVVQQFCQELGIKRRVLKVWMHNNKHNLAKKNSNVTIPQNQV
	>XP_016483695		MKKVLRKSSNDSSHNSTNSSTFTVRTVRYVECQKNHAASVGGYVIDGCREFMPGETSGAALTCAACGCHRNFHRKEVETDVASDCTSASSITT
	>XP_016483701		MDISSNTTTAIATTVKTTEAEPETPIRIQPAKPISFSNGVLKRHNSLHLPHHHGFNKNNHHHHHHAVVVTYKECLKNHAASLGGHAVDGCGEFMPSPTANPVDPTSLKCAACGCHRNFHRREPEEPVLPNQNTIPALEYQPHHRHHPPPPPPPHHGASGGHSSPNSPSPPPISSAYYPASAPHMLLALSAGLSSPPAENNQLISPSSNPMSSANLTNPNGSGRKRFRTKFTQDQKERMLEFAEKVEWKIQKRDEELINDFCSKIGVEKGVLKVWMHNNKCKKDQATAAAAVNTVATTNLLNGNNGNGFGLISRNNTDTIASEFHLHHESSKDNDKDHSHQLHNNDSVSAHGVTTNGSSSSS
	>XP_016490581		MALAGEDKEMRMQGSLGYHSLDQGNQHHHQPNNNNLQPQQDNEKSSSGGTGAAPPVVVPYSSGGSTNNKFKITSRARYRECLKNHAASIGGNVTDGCGEFMPSGEEGTLEALKCAACNCHRNFHRKEQPNVDNNNAGIMVVHPLQLPQPLPSPLPSMNHHHQHGRSVWSTMPPQPVKMAFGGSGGGGSGATDSSSEELNFNTYQQATSVPPQPQPPFMLAKKRFRTKFTQDQKEKMLEFAEKLGWRIPREDDTEVQRFCSQVGVKRQVFKVWMHNNKNPSAKKNPQEEP
	>XP_016490986		MEHTGQDKDMGMPNCIGFNSSHLNQQESTPFAAAKLPTAPIVSSLPDRTRNEQISHGNTIFSPNQTLDHQHNLTPNSDPDPTIIAAQLRQQSTTSASDRNSSIRYKECLKNHAASLGGHVLDGCGEFMPSGEEGTPEYLKCAACDCHRNFHRKETEDELQTAGVYRNNSNSHRVHIQTPPSLPVPPQQQHHHKYSHNYSRGPMPPVMMNFGGNTGVPAESSSEDLNMFHSNAGGQGVIQPCAFSVSKKRFRTKFTQQQKEKMQEFAEKLEWRIQKQDEQEVQQFCNEVGVKRQVFKVFMHNCKQAIKRKQT
	>XP_016491455		MALAGEDKEMRMQGSLGYHSLDQNLDQGNHHHHHHHQPNNNNLQPQQDHEKSSSGAAPVVPYSSGGSTNNKFKITSRARYRECLKNHAASIGGNVTDGCGEFMPCGEEGTLEALKCAACNCHRNFHRKEQQHVGADNNNNAGIMVVHPLQLPQPLPSPLPSMNHHHQHGRSVWSTMPPQPVKMAFRGSGGGGSGATDSSSEELNFNTYQQATSVPPQPQPPFVLAKKRFRTKFTQDQKEKMLEFAEKLGWRIPREDDTEVQRFCSQVGVKRQVFKVWLHNNKNPSAKKNPQEEP
	>XP_016491456		MALASEDKEMRMQGSLGYHSLDQNLDQGNYHHHHHHQPNNNNLQPQQDHEKSSSSAAPVVPYSSGGSTNNKFKITSRARYRECLKNHAASIGGNVTDGYGEFMPYGEEGTLEALKCASYNCHRNFHRKEQPNVGADNNNNAGIMVVHPL
	>XP_016491457		MALAGEDKEMRMQGSLGYHSLDQNLDQGNHHHHHHHQPNNNNLQPQQDHEKSSSGAAPVVPYSSGGSTNNKFKITSRARYRECLKNHAASIGGNVTDGCGEFMPCGEEGTLEALKCAACNCHRNFHRKEQPNVGADNNNNAGIMVVHPLQLSQPLPSPLPSMNHHH
	>XP_016500216		MDLTNNSTTTTTTLANTTTITTTSAHIKIPEAEIETPTQIQKPKPFSFSNGVLKRKNLFQHHHPIVVIYKECLKNHAASLGGHAVDGCGEFMPSPTANPADPTSLKCAACGCHRNFHRREPEEPIVIPPPPIATAALEYQPHHRHHPPPPPPPLPRGDHSSPNSPSPPPISSAYYPASAPHMLLALSAGFSGEKNHNPISSPVVNTTNCNGRKRFRTKFTPDQKVKMLEFAERVGWKMQKRDEDLVRSFCNQIGIEKGVLKVWMHNNKNTFGKKLDQHHLADININNNGNSTNVVNGFCIVSRNNNSHHHNSTDSAEFHHLHHHESSYDDNKISDHIKSVGTANVVVATNGSSSSS
	>XP_016500955		MEFETQEDQKEIKASPNYNSVLEISNSTNEPKMPSNSDELILDAPLQMRKPKYKECLKNHAVGIGGHAVDGCGEFMPAGEDGTLDALKCAACNCHRNFHRKETQLHHLPYYGTPPCGYVQHVLPPQRPLALPSTSGGGAGGGYREDQEELCNPNNSVTKKRFRTRFNQEQKEKMLELAEKLGWRIQRQDEGVVQQLCNEICIKRHVFKVWMHNNKLTLGKKTLIQSTNP
	>XP_016501840		MELPIQEEEMPMPINSTYVGGGEGHGHGHIIHHDPTPVPNNTNHIIPSSVANSINGPPIEATPVSADHHVPYKKIVRYKECLKNHAAAMGGNATDGCGEFMPSGEEGTIEALICSACNCHRNFHRKEMEGEQQLLQLPPSSCDYYNLNRGGKKVYLGHSHNHHKGLLGPEPFGTIIPSRAAAPHHHQMIMSYNNMGSLPSESEEHEDINGGGGVMAMAMARPLHHHNQIVKKRFRTKFTQEQKEKMFNFAEKVGWKIQKQEETVVQQFCQELGIKRRVLKVWMHNNKHSLAKKNSNSTIPQNQV
	>XP_016501975		MSNENQTNENVAGTGATITSVAASSSRSTPAHAMAPAEKPGKRFIKEDPPVLAEGTPDDERFVVTEAWKHSDFLGKNYILSCLEDSLYNIYSVMETSKTLRNALEKKYKTEDASLKKFVAASFLDFKMIDTRSVITQVQELQVIVHDLLTEGYSDANWITGSTETKSTSGYIFIVGGGAVSWKSSKQTCIARSTMESEFIALDKADEEAEWLRNFLEDIPFWPKPLAPICIHCDSEAAIGRAGNCRFXEEHEEQEEEIGNIHQISSAAANVNFQTQGNNSVRGVEEGVSTTVRKSSVRYRECLKNHAVGIGGHAVDGCRDFMPAGEEGTMDALKCAACNCHRNFHRKEVEGEVFHHTPPPHLTHHHPQPHHSHHPQFSPYTSYRTPHHPSGYLHVNPPP…
	>XP_016507066		MDLTNNTSTTTTTTPTLTNTTTITTTSAHIKTPEAEIETPTQIQKPKPFSFSNGVLKRKNLFQHHHPVVVIYKECLKNHAASLGGHAVDGCGEFMPSPTANPADPTSLKCAACGCHRNFHRREPEEPVVIPPPPIATAALEYQPHHRHHPPPPPPPLPRGDHSSPNSPSPPPISSAYYPASAPHMLLALSAGFSGEKNHNPISSPVVNTTNSNGRKRFRTKFTPDQKVKMLEFAERVGWKMQKRDEDLVRSFCNEIGVEKGVLKVWMHNNKNTFGKKLDQHHLADININNNGNSTNVVNGFCIVSRNNNSHHHNSTDSAEFHLHHHESSNDDNKIIDHIKSVSTANVVVGTNGSSSSS
	>XP_016510094		MEVPNEEGEMAMPINSTYGHEHMIYHDTAPQNNHIITPPQIVTSKNGPPISTSTLETSDNVVPYKKMVKYKECLKNHAAAMGGNATDGCGEFMPSGEEGTFEFLTCSVCNCHRNFHRKETEGELIRKVYVGHPHKAFVYPASRAAPYQMIMSYNNHLGSFPYIEQEDGIINGGCGVMARPLNYQQLVKKRFRTKFSQEQKEKMLNFAEKIGWKMQKQEDAMVQQFCQEVGVKRRVLKVWMHNNKHSLAKKNSNDINLQSQI
	>XP_016511425		MMKKRQVVVRTDGSRRNIGGSSIRNIRYVECQKNHAANIGGYAVDGCREFMASGEDGTTAALTCAACGCHRNFHRREVDGGEVVSEC

## Sheet: A2
Additional File 2: Online RNA sequencing data (PKRM) downloaded from Solgenomics database (https://solgenomics.net/) and Tomato functional Genomic Database (http://ted.bti.cornell.edu/cgi-bin/TFGD/digital/viewDetail.cgi?gene_ID=TC116754&type=norm&ID=D001)
Gene	Locus name	whole root (ROOT)	young leaves (YL)	mature leaves (ML)	young flower buds (YFB)	anthesis flowers (0DPA)	10 days post anthesis fruit (10 DPA1)	20 days post anthesis fruit (20DPA)	rippening fruit (33DPA)
SlZHD1	Solyc01g014970	0.01	0	0	0	0	0	0	0
SlZHD2	Solyc01g102980	0.08	38.92	5.37	66.04	1.13	1.12	1.29	0.25
SlZHD3	Solyc01g103810	0	0	0	0	0	0	0	0
SlZHD4	Solyc01g103820.1	0	0	0	0	0	0	0.06	0
SlZHD5	Solyc01g103830	0	0	0	0	0	0.19	5.86	0.32
SlZHD6	Solyc01g103840	0	0	0	0	0	0	2.35	0
SlZHD7	Solyc02g067310	0.27	67.57	30.33	101.9	16.77	4.43	14.89	2.44
SlZHD8	Solyc02g067320	2.33	64.67	34.63	70.42	32.23	10.61	30.51	1.65
SlZHD9	Solyc02g067330	0.32	0	0	0	0	0	0	0
SlZHD10	Solyc02g085160	2.46	48.45	3.74	55.87	5.3	2.78	1.32	0.82
SlZHD11	Solyc02g087970	1.01	1.24	3.49	1.63	587.65	1660.72	1302.2	166.14
SlZHD12	Solyc03g061620	0.77	0	0	0.07	2.55	1.05	0.25	0
SlZHD13	Solyc03g098060	0.15	37.28	2.97	47.59	0.56	0.36	0.34	0.38
SlZHD14	Solyc03g116070	56.38	0.28	0.77	0.7	0.52	1.03	0	0
SlZHD15	Solyc04g014260	0.24	57.83	0.17	167.04	0.36	0.35	2.86	2.33
SlZHD16	Solyc04g074990	0.03	181.25	5.94	271.58	2.46	3.14	3	2.14
SlZHD17	Solyc04g080490	0.03	45.73	1.78	87.7	0.33	0.88	2.22	0.54
SlZHD18	Solyc05g007580	117.86	41.31	38.09	51.7	22.31	13.68	8.28	3.91
SlZHD19	Solyc05g018740	0	0	0	0	0	0	0	0
SlZHD20	Solyc05g020000	0	0	0	0	0	0	0	0
SlZHD21	Solyc05g051420	0	0	0	0.53	0	0	0	0
SlZHD22	Solyc09g089550	3.92	3.77	1.74	5.61	1.9	3.11	5.45	5.85
